# Supplementary material for: Splenectomy Leads to Amelioration of Altered Gut Microbiota and Metabolome in Liver Cirrhosis Patients
Source: Front Microbiol. 2018 May 15;9:963. doi: 10.3389/fmicb.2018.00963 (PMC5962811; doi:10.3389/fmicb.2018.00963)
Supplement: Supplementary file 2 [file Table_2.XLSX]

## Sheet: Sheet1
ID	Compound	Neutral mass (Da)	m/z	Retention time (min)	ion mode	G1	G2	G3	G4	G5	G6	G7	G8	G9	G10	N1	N2	N3	N4	N5	N6	N7	N8	N9	N10	P1	P2	P3	P4	P5	P6	P7	P8	P9	P10	QC_01	QC_02	QC_03	QC_04	QC_05
1	7.55_255.2329m/z		255.233	7.55217	neg	34153.7	27884.6	14039.9	6495.26	8061.6	14061.7	11033.8	2142.56	19707.7	3035.93	5199.45	12139.6	10180.2	4057.94	5916.74	4444.09	12103	1841.82	7089.37	6702.82	3654.71	28146.2	7793.81	4754.35	2429.97	3158.82	4690.51	5730.43	10507.2	8503.25	4508.71	4447.77	4491.64	4513.29	4490.25
2	5.81_390.2802n	390.28	389.273	5.81433	neg	6726.33	777.963	2138.95	52816.4	54269.5	143303	1.16445e+06	1285.76	5074.55	2189.52	58231.2	3148.55	5667.41	1006.31	534.623	30739.3	827.637	41162.8	126871	320.856	2181.16	2888.72	281.669	483.684	72055.1	39772	282763	71906.3	729.345	3092.69	32806.2	32583.2	32969.8	32610.1	33085.4
3	7.05_439.2743n	439.274	438.267	7.04942	neg	9969.52	25837.9	213932	5697.23	26758.6	56987.4	11714	11077.7	191556	16344.1	9640.86	127892	25172.8	9633.9	35049.7	24219.4	76146.5	6814.48	13126.1	49690.7	26267.9	181960	43653.5	34353.1	1293.4	13778.6	36330.7	2609.29	50516	56861.6	21394.4	21173	21515.3	21108.8	21359.6
4	7.56_351.2522m/z		351.252	7.56307	pos	11327	5700.49	4888.93	1456.08	57.8632	4813.6	235.185	3873.56	13470.4	2312.94	4275.04	4599.53	520.315	4968.64	1571.8	154.423	5301.61	582.211	3556.96	9302.49	10199.1	5310.42	4955.36	7980.15	27117.4	15413.5	1842.96	2845.4	2002.32	6481.98	5027.38	5065.74	5110.97	5003.88	5055.24
5	5.45_358.2848m/z		358.285	5.4537	pos	8698.88	0	1108.43	6459.08	13214.3	5250.32	12579.5	227.019	3122.47	1843.21	5529.69	5040.44	7172.83	1281.61	1021.65	2453.79	39315.8	3557	1204.04	1290.76	6381.8	18.4516	1089.48	1226.89	23805.7	410.16	840.595	1900.95	19304.2	13345.2	5570.11	5508.32	5538.85	5605.66	5631.13
6	3.63_595.3632m/z		595.363	3.62875	pos	1952.25	410.114	1.09972e+06	1017.44	0	1.12679e+06	0	1.03483e+06	3.01339e+06	4.98981e+06	773.23	429.748	0	352704	2.83757e+06	1.84553e+06	2220.17	1.14489e+06	421235	2.01308e+06	115621	36939.6	910162	1.63293e+06	1608.74	414412	640157	1.80251e+06	4343.2	3894.04	639060	644804	648185	632888	640187
7	2.81_327.0880m/z		327.088	2.80882	neg	0	87.3505	1895.1	9.0331	0	2573.85	0	15996.5	812.874	4363.81	0	1931.63	295.487	1339.17	9244.19	1300.93	564.123	26.3725	81.7096	518.273	2131.61	678.006	4439.94	2711.99	83.7766	42.9728	118.521	116.628	609.769	1111.59	942.285	926.62	921.605	936.19	938.605
8	7.25_376.2974n	376.297	375.295	7.24607	neg	0	2082.19	55956.6	39.2197	0	25320	0	33724.7	34543.1	101535	800.807	327311	26812.5	51551.5	99939.3	67.5792	228702	569.481	366.478	24540.6	564891	17641.9	180585	384583	8.36036	27917	21479.5	0	47290.1	112421	32676.2	31841.7	32427.3	32383.5	32566.8
9	5.81_354.2565n	354.257	355.265	5.81432	pos	6838.62	444.934	147.969	7394.98	9316.55	10788.1	72107.2	111.089	660.217	71.3519	9486.18	8392.71	7197.11	76.9153	99.0913	79.6394	17411.9	353.734	68.981	27.5518	4747.47	23.7769	168.844	81.6701	7242.12	731.427	4.50797	143.593	11183.3	5862.99	5092.95	5030.51	5058.96	5166.17	5111.24
10	1.04_114.0682n	114.068	159.066	1.03812	neg	152.471	204.753	299.725	25.4648	83.5464	210.806	91.2446	547.476	23.6322	468.937	4299.19	2464.07	2583.97	42482.3	755.464	14212.5	2311.78	3161.08	224.897	4694.22	373.253	171.889	5274.36	110.235	515.667	145.207	9161.94	503.334	332.083	127.526	2650.54	2659.29	2698.79	2713.44	2697.61
11	0.58_199.9667n	199.967	182.963	0.57915	pos	9960.06	5168.98	1701.77	14742.2	22010.9	6985.79	174.245	6903.4	231.165	1979.33	39527.7	35926.2	19309.1	1803.59	6308.92	20911.8	10434.5	44016.5	33849.5	32038.6	6662.01	6768.33	1061.27	10526.1	5895.74	19646.5	27.2106	21179.6	13954.9	5349.3	7936.7	7928.86	8010.82	8128.87	8050.23
12	7.08_476.2809m/z		476.281	7.0822	neg	185847	105219	48594.8	127886	9558.96	65783	30892.9	2573.65	77165.6	4309.04	92548.2	14228.5	27693	9036.36	5807.26	102739	9937.36	488283	29937.5	6860.69	4862.76	27221.7	9567.13	9313.16	29801.1	17466.6	18128.7	32527.3	6532.59	7724.63	24333.9	23751.4	24205.1	24143	24393.6
13	8.29_481.3024m/z		481.302	8.29487	neg	226943	80179.6	476809	28990.2	44508.8	164076	221744	16813.8	268503	112188	107518	64290.2	104895	81755.1	70164.2	109394	124083	97769.6	159576	249226	130212	83485.2	69929.7	53480.3	70876.2	109893	493046	92551.1	97710	112220	85104.9	85508.7	84583	83204.2	84072.9
14	1.36_220.1187m/z		220.119	1.35522	pos	1257.92	14597.9	8153.47	1881.8	7018.98	5344.37	1011.92	3916.16	6665.75	3595.49	54.8794	0	5595.63	2167.01	8266.74	4241.64	1225.43	6361.51	5953.52	2544.99	2292.25	18425.8	7021.21	2554.72	6361.26	7955.9	6427.82	5124.46	7115.17	3027.35	2840.85	2914.96	2837.68	2879.25	2874.53
15	10.81_92.9959m/z		92.9959	10.8087	neg	1621.56	2404.84	1103.91	1811.98	0	1381.18	1378.63	1061.01	1871.76	1176.96	1643.81	1318.01	1378.91	1018.66	1199.18	1268.75	1221.92	1433.42	887.861	1293.37	1192.07	1504.68	1267.37	1056.6	1633.9	1161.44	911.956	1388.36	1261.62	1088.67	930.727	933.928	955.862	947.844	937.437
16	3.01_181.0745n	181.074	164.071	3.00545	pos	9915.11	18228.6	19532.2	1095.56	2417.88	14203.7	13400.4	16602.9	14198.1	32442.8	3742.85	2918.89	5999.45	11371.8	14969.3	11771	8690.24	13902	11350.2	17278.7	4935.25	45481.3	5926	14008.5	10793.7	8277.03	10466	12987.9	25273.4	8171.9	9881.24	10178.8	9969.58	10053.8	9981.21
17	4.25_345.2282m/z		345.228	4.25158	neg	41.1696	3732.11	1319.81	285.538	181.173	2436.08	935.276	8256.15	475.501	6697.99	497.013	2087.76	2955.19	2130.57	710.265	1619.39	1482.06	1675.79	990.116	4953.06	1673.53	2189.75	3030.04	1541.06	336.603	810.578	587.748	879.625	4436.23	909.239	1180.04	1189.34	1210.84	1186.9	1207.88
18	1.87_162.0554m/z		162.055	1.86897	pos	9561.71	0	301.823	324.424	261.496	3138.78	11366.9	2343.27	1897.28	2192.07	38.9204	48.2987	109.727	1034.5	523.974	8934.71	1570.8	19078.8	815.277	3169.15	11.5053	169.679	4263.64	1173.09	2100.2	2859.35	35.0756	17915.7	12528.7	3110.78	2435.91	2380.56	2393.2	2409.64	2447.79
19	12.74_97.9694m/z		97.9694	12.7433	pos	28629.3	33090.3	19759.2	42882.2	41223.3	32767.3	33531.8	21238.9	47874.7	26675.9	32683.1	29521.1	27879.4	18853.2	27538.1	25453.8	14627.1	25285.9	23851.7	30218.7	25211.4	31959.5	24960.3	18493.2	30964.4	26986.2	21910.2	34406.9	19122.6	27220.9	17265.3	17641.8	17810.1	17551.5	17414.4
20	3.53_320.1764n	320.176	319.169	3.53043	neg	115.755	149.167	38253.8	478.075	0.984306	26531.5	48.563	23429.3	36325.8	139982	357.291	32674	10006.6	56544.8	17542.7	8428.72	19997.2	310.923	74.0681	4694.09	76663.8	50130.1	39336.7	17443.1	179.697	679.092	378.039	166.469	26786.7	46001.4	17042.8	17141	16911.1	17239.5	17452.7
21	5.95_390.2816n	390.282	389.274	5.94543	neg	389.64	536.845	351372	1475.31	0	60809.3	3958.21	79097.5	21447.9	89005.8	649.379	43460.2	17917.8	53335	72580.4	3490.76	162254	5588.85	316.259	8023.83	274339	25659.6	44911.6	167607	113.763	227365	30152	318.097	110379	136671	30798.4	30989.1	30882.1	30451.6	31473.6
22	3.09_144.1149n	144.115	125.097	3.09325	neg	653.886	1478.67	659.555	814.389	834.192	1489.96	1761.18	3968.27	1158.58	2080.94	1667.02	1288.71	1614.86	890.059	4697.12	2398.04	3088.62	1273.79	853.563	1070.57	5653.12	1351.13	2131.96	1745.28	704.455	1489.72	755.336	738.671	2360.99	2437.2	1182.86	1195.28	1174.32	1211.02	1182.14
23	9.36_138.1048n	138.105	139.112	9.35543	pos	1287.52	4897.25	3320.69	369.763	1547.87	2461.23	1186.89	3122.97	5839.85	578.234	3373.51	3204.65	85.348	2050.83	854.964	142.765	1931.48	677.945	2722.31	2212.54	11254	521.088	1543.3	8308.03	2521.82	9908.56	801.683	881.863	1194.97	3054.35	2091.84	2033.03	2040.48	2080.24	2059.12
24	4.14_315.1351m/z		315.135	4.14222	pos	3925.87	932.625	1347.27	2628.48	262.078	4929.07	33431.4	350.763	1130.4	352.743	556.341	912.231	666.831	733.617	479.356	147.238	1188.46	353.178	81.5573	1264.49	259.67	5160.27	204.38	316.564	1099.56	570.541	881.282	267.328	1638.58	877.981	1276.11	1264.01	1241.54	1273.56	1246.8
25	9.38_453.3417m/z		453.342	9.37702	neg	0	110.625	4125.44	116.344	19979.3	60528.7	101.005	26868.6	3441.89	490015	1106.61	911.769	204.027	401.43	118320	35450.3	551.136	188.864	158.938	501.44	9078.49	113.927	3080.33	804.731	2098.41	407.77	143.903	2517.58	142622	1428.12	26726.8	27691	27265.6	27244.4	27371.5
26	1.93_109.0295m/z		109.029	1.93435	neg	628.593	1888.7	12.0698	1269.76	1029.73	610.444	10.2117	188.737	411.61	54.5835	3441.97	755.765	922.459	169.065	192.72	97.5818	119.741	1040.69	239.73	12.9803	78.003	491.503	251.067	137.813	3301.84	2547.55	209.629	3334.25	185.125	45.6437	1704.46	1720.88	1731.74	1678.72	1689.11
27	3.27_181.0744n	181.074	164.071	3.26793	pos	5360.22	10261.9	26871.8	1082.52	1550.67	19503.4	8431.12	23542.2	26633.1	71797.2	2683.28	1804.01	3312.88	14374.4	33378.3	26394.1	5219.25	27064.2	20130.9	32486.1	5576.22	28028.5	13160.3	30703	7068.59	10606.8	14380.6	25013.6	15736.1	5040.18	13733.6	13534	13443.3	13832.5	13824.7
28	6.70_449.3280m/z		449.328	6.69973	neg	7990.41	2175.18	14678.2	3198.5	18311.8	7184.27	3897.96	950.71	6912.92	6542.69	15497	9677.72	3664.89	9909.33	10034.3	22554.9	18098.1	18815.7	13503.7	7273.04	22087.1	2828.19	9078.58	28425.2	8429.63	25417.3	64165.2	8898.64	23303.5	8557.95	9716.38	10003.8	9959.45	9737.62	9809.4
29	6.12_414.2062n	414.206	415.213	6.12022	pos	13704	17145	5361.32	16618.2	10607.2	15910.7	20699.1	23127.3	17827	18107.2	12250.3	27112.8	26787.4	13509.2	19077.3	16341.4	9322.88	18910.8	12229.9	28843.9	16232	13327.6	10030.7	11907	9389.52	10642.6	7758.12	21280	5028.39	9352.08	36023.7	37030.3	36030.1	35941.2	35839.1
30	4.63_395.2910m/z		395.291	4.63403	pos	2389.35	5735.98	3238.17	19494.8	5577.39	10609.6	4860.84	6213.98	8438.67	39537	9419.36	8762.77	28291.3	14129.9	10708.3	25743.9	5693.5	12084.8	10199.5	16287.7	9844.45	32473.1	3917.77	6842.09	2639.99	1847.56	4875.33	14208.6	13855.4	8401	8075.79	8073.52	8021.64	7968.32	7806.64
31	8.64_455.3564m/z		455.356	8.64485	neg	0	0	15758.1	76.2448	37235	47835.6	1031.12	18314.4	4011.14	354094	11529.3	1931.58	1785.93	787.464	90409.5	42819.2	864.02	0	48.566	0	7196.53	544.695	4044.74	3487.48	655.469	0	0	885.142	118609	3510.09	18529.5	19009.3	18578	18544.7	18289.8
32	9.36_185.1538m/z		185.154	9.35543	pos	650.792	2277.91	1426.12	132.085	611.278	1077.11	567.617	1175.34	2750.13	102.75	1327.22	1125.88	66.5598	623.831	184.347	75.4498	753.965	73.588	1245.07	922.863	5570.93	246.751	556.765	4369.43	955.508	4950.24	254.024	295.603	380.116	1296.74	860.634	856.998	836.099	860.761	839.457
33	2.59_136.0762m/z		136.076	2.59003	neg	3424.53	6299.79	3818.47	744.507	1084.51	3277.91	3618.74	2671.29	2858.56	4980.82	1669.3	2038.7	2028.22	3308.4	1479.25	1169.06	1748.26	1810.09	3020.03	4775.71	2232.97	3998.97	2869.8	2385.86	876.679	1127.01	1424.77	743.529	2115.66	3425.62	2142.29	2099.06	2058.08	2099.93	2100.37
34	7.49_323.2606m/z		323.261	7.4867	neg	10.1465	0.384424	9.6721	30.0599	0	349.681	16.903	2322.7	58.4188	698.844	1.47304	10616	8.5353	15457.3	583.64	4.76927	272427	3027.24	7.84228	33.6025	1022.12	20371.6	1621.9	80594.6	3.04155	5576.02	18.8296	0.401879	290.127	10425.7	8012.51	7917.77	8184.7	8182.46	8124.36
35	8.15_184.1468n	184.147	167.144	8.15312	pos	261.378	3443.73	9674.47	14575.9	3280.6	6080.85	12557.4	4211.21	5543.07	1179.94	3995.13	3766.07	4816.25	2477.87	3049.31	1098.84	2823.9	2993.91	6689.95	1189.19	14009.2	1309.79	1478.99	16509.8	4043.53	9398.08	3447.38	2616.83	2181.49	6130	3305.71	3372.8	3380.86	3388.05	3442.16
36	1.75_261.0076m/z		261.008	1.74833	neg	1433.49	474.634	0	115.186	10023.8	1391.99	405.32	5.46609	69.0547	0.937872	4891.13	35.5678	174.787	8.03467	13.436	60.8718	1.123	48899.7	165.559	8.82336	0	0	5.30355	0	28536.1	2596.98	183.284	28980.2	2.80491	14.9004	3003.66	3063.76	3044.98	2950.61	3013.09
37	0.58_86.9939m/z		86.9939	0.579083	neg	4880.33	4541.01	1541.89	5973.71	10259.9	3758.56	564.933	2861.14	1382.29	1821.79	3687.53	5095.78	5510.59	3627.4	1643.23	3025.65	516.226	3469.65	3769.29	2996.9	5760.94	7100.03	0	1915.45	7632.71	5153.27	3562.06	7504.04	6508.96	7382.52	2920.44	3004.27	2959.24	3033.53	2977.32
38	4.85_382.3207n	382.321	383.328	4.85263	pos	624.188	1914.37	1437.55	10173.9	1917.52	4425.34	1258.96	1994.4	3610.75	16896.4	4138.78	3472.19	13126.7	4629.46	3503.64	8249.58	2211.36	3695.74	4240.97	10149.8	3921.21	9988.73	1841.29	1577.36	984.146	797.937	1097.26	5367.28	4611.97	2858.6	3144.64	3180.08	3258.3	3161.34	3144.58
39	1.79_178.0568m/z		178.057	1.79223	neg	893.088	80358.2	205.795	90042.6	1.32631e+06	214644	1902.86	321943	109483	665.297	23304.6	700.723	209305	6756.57	839.951	740.871	582856	386347	593324	1151.61	79412	1.66361e+06	309634	742091	77206.2	9308.38	335846	81346	39193.4	3558.91	315447	313090	310861	321855	320496
40	9.08_255.2574n	255.257	256.265	9.08202	pos	23370.9	13530.5	6018.58	13855.3	34836.7	18991.1	18494.7	16876.8	27914.2	16022.1	21163.8	28122.9	20667.5	9090.77	13320.3	14441.5	5854.38	13995.9	10841.3	24491.1	8364.5	15038.3	11838.5	8950.19	21089.1	10796.5	8739.04	24717.4	12796.4	14553.9	9908.31	10014.7	10304.9	10147.4	10030.9
41	2.48_115.0764m/z		115.076	2.48078	neg	16.0002	680.968	1429.5	6.77964	0	952.878	9.23938	2613.2	491.754	3328.46	401.132	1404.21	0.857501	2847.51	5102.48	3389.75	1192.2	841.996	597.242	1858.31	3459.34	1484.16	2294.01	1530.11	0	1771.5	455.943	22.0438	4721.33	959.901	941.745	968.95	938.706	933.301	954.385
42	5.95_354.2567n	354.257	355.266	5.94542	pos	130.425	0	66985.3	11175.8	95.7357	19288.4	1864.58	34768.2	16824.6	41750.9	16.9803	79.3938	68122.7	43656.6	25011.1	72961.4	13485.7	45314.3	43158.7	14090.9	3132.69	8253.3	34486.9	23205.5	2229.65	11694.7	46995.8	29042.5	369.274	4360.65	17698.6	17357.9	17114.9	17037.1	17204.8
43	8.66_373.2772m/z		373.277	8.65577	neg	0	3503.2	67.851	0	0	1577.79	0	2800.65	7221.08	607.351	184.211	75896.4	3332.27	9014.07	15478.2	0	116406	21.4028	0	323850	14300.7	7628.92	4813.34	12042.3	0	365.282	13.5349	0	1011.74	12513	9741.81	9595.96	9605.04	9484.56	9862.49
44	2.74_172.1095n	172.109	217.108	2.74327	neg	191.517	2055.97	176.97	284.058	312.846	697.955	1125.89	657.511	198.845	1277.98	1025.82	792.206	1362.74	649.482	66.5019	3112.42	1483.87	800.645	913.116	758.45	546.734	1384.12	125.683	809.149	1423.82	503.705	233.447	1485.92	857.159	734.438	591.74	616.014	600.661	599.222	607.362
45	7.33_321.2454m/z		321.245	7.33347	neg	1981.92	1752.52	15.6094	119.605	2110.34	780.074	8.48917	116.736	524.688	390.753	37.4329	2150.6	8010.48	887.206	0	3.40875	667997	17248.2	419.565	136.429	327.831	13578.3	215.4	3390.13	2151.48	5054.01	76447.4	2250.87	10.4858	244.386	13757.3	13590.1	13445.5	13321.7	13241.7
46	7.18_504.3142m/z		504.314	7.18052	neg	240774	1088.15	5930.53	371730	0	90088.1	8558.03	534.19	177124	5054.18	1714.23	1300.63	20960.6	792.907	3760.33	0	922.574	328.901	47834.6	528.885	885.946	6242.45	11918.4	1988.39	13325.6	1300.76	132.719	14350	20350.4	9006.79	12797.1	12663	12774.7	13185.8	12897
47	7.80_571.2917m/z		571.292	7.80333	neg	321659	27707	8439.44	12210.9	5971.17	51801	74391.4	0	15323.3	507.073	9678	1998.06	25482.9	873.51	3315.26	342.828	12885.6	1514.08	36164.3	798.59	154.179	10479.9	16234	536.953	60272.4	1697.06	560.837	182705	20901.7	2644.39	7437.24	7526.75	7408.4	7709.26	7517.23
48	7.99_220.1829n	220.183	441.377	7.98923	pos	1896.76	113803	16183.3	4745.71	94304.2	27180.1	148.817	1984.84	7942.73	3611.72	34843.1	33146.2	202572	9276.01	3569.41	5336.74	59402.4	13088	4845.11	122417	44510.2	3869.57	4742.45	17684.7	1084.03	148688	799.569	48671.4	36506	306292	23724.1	22979.6	22776.3	22994.7	23191.9
49	7.60_480.3145m/z		480.314	7.59587	neg	680540	13403.6	135106	285359	7793.73	183699	283695	1391.13	239680	6323.9	21478.4	5718.56	39572.1	8524.95	4398.06	1148.82	8259.96	20579.5	19926.3	8030.57	5343.99	43891.7	17572.1	8403.05	23748.3	10986.5	12631.6	45826.6	22935.1	8405.24	33845.7	33553.9	32610.3	33086.5	32689.1
50	3.63_591.3306m/z		591.331	3.62875	pos	2.08458e+06	1.41637e+06	2.23325e+06	164273	356575	1.18035e+06	1.17966e+06	1.34573e+06	1.47478e+06	367923	846764	749239	1.35208e+06	1.12767e+06	202342	99325.5	988893	522786	265224	576444	126317	3.96894e+06	28810.6	30537.4	326705	972196	976594	812390	3.29119e+06	2.07138e+06	1.00577e+06	1.00675e+06	979396	970093	987631
51	4.68_488.2479n	488.248	469.23	4.67765	neg	42194.8	113078	420.203	11284.1	32030.2	29578.3	33175.6	1287.5	27958.4	4775.19	60783.4	68245.5	33702.8	5707.78	377.087	54091.8	133049	185311	166217	237451	6664.36	108578	1669.29	7314.21	30119.6	32522	56377	31444.9	18758.7	29209.5	28632.9	28800.3	28552.6	27922.4	27745.5
52	0.64_90.0317n	90.0317	179.056	0.644717	neg	12184.5	12579.3	1792.32	20750.5	5035.8	8574.48	18589.6	673.126	4506.52	1058.65	13777.3	4863.5	3907.45	1597.17	1611.43	1192.83	1893.74	3166.65	2013.1	1681.05	1242	4689.75	624.965	810.654	12367.9	2182.24	4780.17	11632.4	1300.73	3154.41	3659.09	3700.43	3788.38	3781.8	3668.88
53	8.15_264.2465n	264.247	265.255	8.15312	pos	4005.58	35228.7	150979	176186	33292.2	73952.2	150483	45484.7	58131.5	11779.2	39082.7	38032.8	48570.3	25682.1	30116.1	11191.7	28361.8	27401.1	78090.6	13388.2	222876	13034.5	13629.1	289008	39406.1	112733	35844.6	25426.9	21032.2	68736.1	35446.8	36195.1	34700.9	34865.3	35272.1
54	7.55_452.2861m/z		452.286	7.55217	neg	621407	534474	301788	69744.2	73531.6	251475	277953	23444.4	330903	30026.8	53666.1	202347	167768	42860.2	69375.9	59874.7	253075	20369.1	159378	86491.3	43321.4	566106	107879	61681.2	24655.9	32739.1	63376.1	66058.2	174073	163336	54719.7	54574.5	55053.8	52788.1	53772.9
55	8.03_617.3899m/z		617.39	8.03277	neg	0	0	0.752285	0	5682.91	49441.1	40.7682	2762.35	0	436483	0	13.1387	0	0	16777.4	7639.29	0	0	0	28.8544	1294.84	0	0	14.8313	0	0	0	0	12831.1	0	7902.07	7797.13	7960.12	8165.24	7957.57
56	3.25_322.1878n	322.188	305.184	3.24608	pos	382.137	1372.11	26748.7	83.2725	120.603	19581.7	1216.91	48434.6	59315.4	38561.2	1078.46	711.08	735.856	17114.6	29934.3	53622.7	1587.82	13806.5	3039.74	4475.83	1829.21	9936.29	34719.1	36188.7	618.969	1517.76	5615.1	15920.8	4217.61	1209.53	7444.89	7391.11	7674.28	7616.46	7660.47
57	6.89_457.2830n	457.283	438.265	6.88535	neg	24634.5	105054	53384.5	18014.3	14161.3	36304.8	939.863	16180.3	69379.2	24994.9	8382.75	57103.8	27099.1	17251.6	43596.1	22321.3	43621.1	13136.8	25237.9	73027.2	44960.6	66989.9	53276.5	31511.6	373.013	22529.1	30191.3	713.753	48324.1	33027.3	20768.8	20451.9	20117.1	19860.2	20127.4
58	9.36_264.2472n	264.247	265.256	9.35543	pos	36178.1	197473	131235	14455.7	50333.6	88872	36020.5	94119.3	224230	15802.4	114709	112839	8604.49	53538.2	15840.1	5906.28	62176.6	7867.73	94801.8	64748.2	708255	14247.8	42604.7	505616	65152.2	578742	15888.8	35317.9	32225.8	93777.3	72542.5	71873.6	71541	71549.9	69257.9
59	6.59_315.2543m/z		315.254	6.59057	neg	318.463	1194.94	8383.92	21029.8	3326.75	6849.01	4951.86	4894.82	5637.2	11903.3	1179.57	5247.15	3650.11	7675.42	13621.4	10680.3	1836.37	8135.78	2442.7	3160.83	5670.27	3407.19	11018.7	12307.4	10046.9	6253.81	2058.1	10634.6	3045.61	10221.1	4265.81	4233.47	4320.56	4289.74	4429.98
60	1.28_166.0871m/z		166.087	1.27845	pos	302437	35257.7	6960.62	4133.01	111351	67185.6	115546	8250.25	9093.14	11640.7	2102.71	2044.85	15624.1	6875.26	15648.8	14469.5	14773.2	10984	10484.2	3235.38	5457.61	22043.4	10072	14562.7	15166	8211.72	13243	5508.58	18666	3434.27	16944.3	17261.2	17783.2	17226.5	17266.2
61	8.36_298.2532n	298.253	297.246	8.3607	neg	104.502	28954.9	141500	76764	43753.3	51163.6	36763.4	110050	8048.11	14533.5	133369	8278.78	44677.3	11097	13918.9	78363.4	54284.7	134911	40790.1	8317.1	76920	3320.68	21375.5	9789.01	67.3157	57835.7	49023.9	79.7345	21242.9	17443	24435.4	24654.5	24926.9	25569.1	24663.1
62	7.65_469.3360m/z		469.336	7.65038	neg	46.2613	2425.41	6220.2	547.602	13943	68218.1	4207.09	15943.1	15801.4	554829	1042.15	2528.08	3122.82	2911.63	81592.3	15451.6	127.845	325.237	556949	5118.46	5098.6	2148.22	4543.3	2442.36	588.962	197.534	333.636	816.958	112757	4200.84	45529.1	46586.3	44685.8	44834.3	44783.3
63	7.74_773.5758m/z		773.576	7.73778	neg	0	512.653	40837.4	0	0	17817.1	0	26750.5	53326.5	38927	0	52526.2	37207.2	40938.9	44991.3	0	55583.2	364.833	0	24039.7	65461.7	28959.3	59005.1	52023.8	0	58942	33949.4	0	37383.4	56405.7	31287.4	31089.7	29921.7	31091.7	31035.4
64	1.84_188.0715m/z		188.072	1.8362	pos	2734.86	1694.29	2527.75	1695.79	1134.66	2015.36	900.621	3774.58	170.42	3505.25	3020.62	2966.21	2968.28	1663.47	83315.1	1306.18	1413.94	3279.34	4520.04	2643.23	8355.89	1506.8	3935.28	1485.49	4446.78	1829.76	975.678	1378.72	1695.63	1813.19	4152.07	4327.18	4271.14	4338.16	4233.56
65	6.33_523.3171m/z		523.317	6.32808	neg	6358.05	5985.54	9956.6	1153.38	1737.28	12565	6292.8	36147.5	30184.8	15268.8	1504.22	21359.7	47643.3	71458	20987	7959.9	12773.1	25120.3	2155.8	80371.4	11627.7	43111.4	14492.8	79500.4	710.786	41029.9	4910.59	1376.36	1538.26	15952.3	13698.2	13470.6	13571.9	13116.2	13713.3
66	0.63_103.9646n	103.965	102.957	0.6338	neg	2196.51	1438.08	56.7252	117.41	803.415	819.959	230.359	0	2299.01	238.116	1491.81	1209.08	882.018	158.628	14.6115	4.66771	578.383	925.386	78.2987	291.025	320.818	1481.26	41.4923	418.631	624.962	883.008	233.43	554.404	501.19	890.85	468.216	473.605	477.934	455.328	468.133
67	4.49_487.2411m/z		487.241	4.49212	neg	3022.88	10945.2	268.844	62560.3	13336.1	45718.3	313544	639.834	6322.58	825.032	11952.1	972.342	6077.71	129.914	302.426	659.723	27837.4	4655.38	2240.89	179600	2114.88	2378.39	453.742	107.446	18816.9	0	739.728	19103.7	3615.13	1040.82	10940.6	10574.7	10756.7	10808	11098.4
68	7.80_481.3016m/z		481.302	7.80333	neg	4852.46	17445	102351	4612.71	10645.6	34634.5	58372.6	44881.5	35365.7	33183.2	13227.8	27166.8	21484.3	23897.5	27666	16109.5	49717.2	17974.1	45435.8	71421.7	23880.6	16571.1	26089.9	39308.4	16221.3	22826.7	24285.6	17003.4	11363.5	32812	19826.1	20070.3	19356.8	19185.3	19715.1
69	3.24_259.1716m/z		259.172	3.23518	neg	2430.38	8234.46	12905	89.0152	340.604	8731.05	1911.31	16599.9	23117.9	12950.9	2216.44	7252.94	2001.48	16376.9	15971.3	1686.66	3733.26	2158.87	5633.16	10217.8	20699.4	2962.18	12706.5	9028.12	1178.63	1400.58	2774.7	740.305	1986.63	6953.07	5002.15	4990.37	5013.25	5120.57	5202.21
70	4.13_406.2730n	406.273	407.28	4.1313	pos	7695.58	20.9619	352.629	449.033	10937.2	5621.06	26134.4	214.236	406.02	4379.49	534.155	296.352	1579.43	980.053	1676.73	1236.79	28459.4	685.772	726.051	294.504	19287.9	1676.08	284.385	716.466	3103.12	429.099	1385.42	2342.54	20285	11669.6	4422.02	4338.68	4291.89	4227.32	4235.51
71	3.36_318.1587n	318.159	317.151	3.35535	neg	15341.8	39540.6	29854.6	2974.72	125.638	15555.7	17910.7	15594.5	9098.81	9560.16	1053.33	7688.64	7209.72	7282.04	3490.84	5961.12	17142.2	12039.8	44727.9	101024	5854.38	16094.6	6933.66	19446.2	7269.93	7600.47	15661.3	4262.64	11107.1	14431.7	13013.1	13030.9	12943.6	12743.5	13415.1
72	7.07_302.2264n	302.226	303.234	7.07125	pos	2959.75	217.757	17.8711	163.685	77.8655	535.246	112.321	1059.25	60.5628	148.156	1042.36	1001.71	3165.14	9039.86	1761.77	83.9677	34256.2	1593.09	327.631	9939.88	12.2426	41.7487	37.1194	4937.05	0	5221.71	155023	1729.89	3432.65	18411.4	7256.48	7480.1	7103.42	7293.41	7223.4
73	8.15_102.1072n	102.107	227.201	8.15312	pos	123.267	3358.69	9786.96	14699.3	3184.55	6040.96	12141.4	4185.6	5783.65	1105.17	3777.42	3762.36	4791.06	2736.9	3017.13	1123.74	2813.23	2980.59	6952.91	1019.68	13855.8	1128.18	1563.09	16909.7	3857.24	9420.73	3284.73	2310.66	2141.73	6248.29	3295.92	3332.19	3236.82	3340.2	3407.27
74	9.92_381.1763m/z		381.176	9.92345	neg	69528.2	35033.3	45082.2	36551	16062.6	42040	100230	32363.4	27567.2	15942.2	41756.7	17275.8	24648.3	44392.6	38039	117257	171376	94796.7	38911.6	14880.7	13547.1	14197.7	19920.5	14068	23685.7	30767.4	30756.7	39233.2	133682	63848	17685.4	18179.6	17894.1	17488.9	17328.8
75	5.24_391.2877m/z		391.288	5.23502	neg	6740.69	176.569	5494.71	8469.54	33008.9	8635	8283.66	1091.83	8868.96	5580.09	101259	7373.91	1207.47	3477.77	1708.71	8626.38	820.593	22614.1	93367.5	494.045	4742.9	3814.41	3723.06	2348.74	10728.9	13847.7	356941	10913.4	1599.3	6371.04	18817.1	18717.8	18041.4	18230.3	18164.9
76	9.92_365.1800m/z		365.18	9.92345	neg	4063.73	3625.38	4111.81	4299.14	492.452	3353.76	5372.46	3585.01	2260.52	2373.31	4794.72	2060.93	2891.22	4065.06	4043.97	8108.77	6945.54	6680.92	3506.83	1448.87	1778.57	1171.62	2726.93	1181.83	2756.67	3667.77	3954.86	4294.74	7904.42	4528.72	2226.71	2198.75	2205.93	2144.31	2130.46
77	2.97_303.0880m/z		303.088	2.97268	pos	445.015	508.696	516.231	1115.22	854.506	606.718	1076.18	673.852	150.761	119.996	26783.5	26049	260.609	557.051	54.498	10606.4	307.453	7181.18	3634.76	314.278	71.2921	1543.7	29.0591	502.741	70.8385	2911.54	2647.09	27.0623	722.632	891.047	2531.65	2545.86	2532.09	2444.49	2456.02
78	8.14_621.5166m/z		621.517	8.14192	neg	1685.78	54959	195015	373326	30397.7	109409	213914	47691.3	62635.6	5054.53	53141.3	19233	207571	323743	8365.99	306887	47418.4	108227	23317.3	6603.47	6977.42	9093.55	29549.4	28821.1	49149.4	57481.6	48858.9	50528.1	107225	28347.3	44359	45000.4	46238.6	46254.8	46185.6
79	8.08_321.2435m/z		321.244	8.07647	neg	546.476	3257.14	1921.05	5304.08	2063.58	2484.74	2654.98	2523.67	3438.02	653.666	2655.34	4275.6	2761.39	2578.36	1005.28	2454.56	2182.21	7446.31	5028.07	871.53	3504.69	14100	6965.5	36517.4	2520.04	1975.99	1492.42	2388.35	3363.64	7187.83	3645.56	3643.11	3693.2	3652.96	3508.96
80	3.96_271.0621m/z		271.062	3.9567	neg	46.4465	127.209	20.6531	3884.01	119.58	841.525	2959.58	59.8935	297.332	59.0221	146.006	211.181	353.333	107.31	184.956	108.411	150.742	197.857	604.993	61.9037	306.537	153.982	178.58	133.524	2365.93	17.5964	936.848	2370.55	127.524	355.977	1489.72	1479.31	1457.46	1514.98	1530.43
81	8.15_128.0841n	128.084	129.091	8.15312	pos	179.708	1400.72	3530.13	5614.83	1227.33	2298.95	4421.77	1635.57	2171.12	509.387	1546.88	1490.39	1886.92	1000.81	1192.62	470.202	1030.49	987.586	2511.23	450.422	4915.67	564.582	649.201	5505.87	1553.6	3297.33	1286.69	910.295	765.395	2431.26	1288.26	1310.85	1286.54	1261.35	1327.02
82	8.15_212.1781n	212.178	213.185	8.15312	pos	148.329	3172.95	9898.62	14907.7	2909.67	6001.33	12249	4046.65	5652.62	1026.4	3849.99	3575.19	4743.61	2423.05	2897.44	1129.75	2706.11	2569.47	6701.97	1282.92	13681.6	1272.4	1152.94	16925.7	3916.76	9196.14	3335.85	2407.97	2074.06	6494.18	3321.01	3249.61	3284.92	3398.87	3241.04
83	5.74_454.2429n	454.243	453.236	5.73785	neg	158110	128586	25588.3	24188.3	204675	171084	906273	1514.84	85941.8	4882.58	108186	9740.82	30306	2915.45	837.953	43132.8	8435.08	79481.4	48315.2	124188	15084.7	11200.7	1762.93	5712.62	87114.2	281293	733581	91610.7	6088.24	6595.42	70115.5	68895	71586.7	68352.3	70988.9
84	6.49_408.2922n	408.292	389.274	6.49197	neg	16958.8	1250.59	167818	1761.53	24356.1	52343.5	73941.6	40371.1	40031.3	104603	9639.45	66704.8	18423.8	37374.6	68094.3	5676.59	85434.6	47234.8	6803.93	9136.42	160293	22116.6	33616.5	121573	3786.15	272097	50239.5	4169.59	103529	74062.1	36806.1	37088.8	37079	37875.4	38585.9
85	7.55_297.2454m/z		297.245	7.55217	neg	3737.58	27972.9	48729.6	2.52667e+06	51938.3	402112	901693	11806.8	28827.8	17631.3	137494	15834.3	38977.8	25609.7	9598.03	143452	153232	43171.9	25101.9	13043.7	8964.75	18949.1	5525.49	25075.7	260079	32761.3	25106.8	265918	35849	24278.1	63534.7	61708.2	61637.5	61171.9	60212.3
86	2.60_181.0744n	181.074	164.071	2.60103	pos	6784.13	10682.3	9029.24	591.81	2399.75	7640.19	9864.3	8776.6	6451.77	14181.8	1655.64	1214.38	2996.38	5082.72	6563.31	5485.39	3578.33	7022.32	5026.02	7719.79	3370.63	17632.2	2283.64	7139.04	4030.89	4736.22	4181.59	5949.41	10673.2	4770.53	4711.88	4737.64	4567.47	4823.95	4725.2
87	6.10_549.2956m/z		549.296	6.09838	neg	47.1437	1541.2	15943.9	1898.44	1580.33	33447.3	2699.76	227223	33237.2	16855.1	1647.99	1637.92	16998.7	36855.8	6331.2	42851.3	6751.34	4515.69	1.64334e+06	13586	3185.48	1068.19	4444.02	72664.2	334.818	10140.5	3395.8	219.86	2200.77	2910.47	21487.6	21124.9	21329.2	20667.6	21784.4
88	7.07_343.2262m/z		343.226	7.07125	pos	6812.23	1023.2	0	1217.88	888.987	1284.98	0	1381.89	20.5493	220.05	2240.85	2065.56	10333	20894.4	3891.72	409.557	42856.3	4458.56	880.724	28595.7	0	72.2706	316.727	15914.3	13.9272	12019.7	170281	7892.77	6990.13	39412.8	17172.4	16305.1	16763.2	16497	16597.3
89	3.53_291.1719m/z		291.172	3.53043	neg	0	0	2377.64	0	0	1498.62	0	1833.92	3339.04	5937.01	11.7484	2292.39	814.396	3028.78	1349.98	322.676	1558.59	0	0	274.475	3912.92	3316.77	2924.76	1383.25	0	0	0	11.6642	1939.31	2922.17	1205.43	1185.28	1142.38	1167.51	1177.44
90	9.08_327.2353m/z		327.235	9.08195	neg	90255.5	976.626	8009.44	12213.4	1097.06	18189.5	48541.9	219.317	1753.62	638.469	1043.64	404.986	302.298	552.693	106.052	629.947	2083.43	4079.57	5968.23	1533.16	629.338	606.991	993.22	1272.56	712.829	7147.42	3513.34	588.12	1642.74	1393.42	3962.21	3980.13	4104.39	3894.87	4037.9
91	3.26_261.1613m/z		261.161	3.25703	neg	41.2921	52.7003	16483.7	69.2272	68.5012	9750.43	0	10571.8	17355.2	43111.6	102.959	15201.8	5876.71	25017.9	9430.82	2661.52	7665.58	106.175	51.1216	2158.65	18963.6	25002.8	23010.4	7711.55	67.2515	29.7602	14.1821	49.587	11797.7	16808.6	8246.63	8018.03	7857.62	8132.36	8224.56
92	2.67_203.0827m/z		203.083	2.6668	neg	913.929	79.49	60.7745	31.8978	0	150.726	76.8207	44.6364	56.2438	92.7463	2059.43	23.2641	146.958	108.757	0.295131	403.038	135.033	150.684	77.4421	7.2643	43.813	123.345	45.2426	38.4179	16864.6	181.118	88.7847	17328.8	401.91	81.498	757.755	746.962	744.85	745.556	717.897
93	9.26_281.2733n	281.273	282.281	9.2571	pos	10758.9	3386.44	674.998	1641.73	76217.2	17098.4	6385.72	44708.1	4699.92	5412.72	4674.23	12289	28795.6	8516.1	1793.24	10578.1	2733.09	10332.1	6576.82	15201	2834.53	986.716	4960.53	2355.39	9935.32	1353.85	1771.62	31148	35022.9	2266.72	11091.1	11198.7	10685.6	10752.2	10916.5
94	7.20_519.3377n	519.338	520.345	7.20245	pos	253107	743.802	6271.8	432605	172.69	106756	7924.25	624.163	251983	7374.97	13962.4	13621.7	905.785	844.046	11689.4	172.642	0	9250.07	24313.7	5183.54	0	109.842	5483.14	371.55	1580.9	20053.9	552.227	3385.52	58341.1	0	13710.6	13465.3	12977	13553.5	13410.8
95	4.46_398.3454m/z		398.345	4.45933	pos	51932.6	58470.4	10910.4	9327.78	8617.19	24970.6	74.5828	10621.4	4564.04	70217.4	105.937	110.271	1288.49	1141.46	4644.65	1667.47	642.082	983.325	331.779	600.626	4000.98	1160.03	572453	493.659	118.845	14944.1	64.9173	10941.3	335.042	2664.96	8691.04	8613.74	8316.08	8518.97	8304.54
96	9.28_426.3529n	426.353	427.36	9.27895	pos	1092.3	175.281	65492.5	751.177	795.621	29268.5	5086.71	126309	18603.4	45110.4	180.228	80.7579	12171.2	19070.6	36584.2	13441.9	285.279	51307	1665.72	7111.83	1151.9	7307.92	136034	34377	299.415	23631.3	237.707	12368.9	853.21	8954.75	13800.7	14262.3	13514.3	13734.4	13656.3
97	8.05_462.3006m/z		462.301	8.05462	neg	604.153	2948.72	8567.55	0	16897.6	3822.28	1313.02	379.8	3599.27	90.3589	12058.6	2787.1	1519.48	5553.7	16862.9	3369.06	703.96	942.348	4052.99	2598.63	393.012	15905.8	35169	11605	1789.6	289.547	1034.44	3343.22	2374.76	13883.2	2886.68	2833.22	2926.14	2809.52	2948.33
98	7.55_365.2317m/z		365.232	7.55217	neg	0	2528.28	3509.02	47473.4	5267.22	9166.79	18250.1	1229.41	2649.57	1594.05	11163.1	1312.52	4433.22	2361.53	472.215	11222.5	7221.91	4784.1	1395.3	879.664	319.13	1094.19	217.134	2197.42	16330.8	3792.83	2229.62	15028.1	3574.67	1886.46	5879.01	5585.19	5652.07	5791.31	5792.59
99	9.23_303.2341m/z		303.234	9.23498	neg	18235.2	1792.31	19628.7	45480.1	1057.29	50796.8	360129	409.999	8800.56	1637.98	1348.69	4091.3	682.976	1027.84	371.923	1402.29	6835.44	12899.2	16210.2	10065.2	1888.63	4402.88	2676.31	3565.67	3954.81	14753.1	10543.7	4459.17	4475.35	4924.19	10925.7	11311.2	10776.9	10753.3	10858.7
100	4.78_472.2557n	472.256	471.248	4.77588	neg	35080.5	381760	5835.08	28374.8	73425.2	136135	628625	5896.42	55571.6	10643.2	97472.3	207272	12918.3	5669.71	4214.68	228731	578675	109426	755538	312504	7386.87	46573.5	2249.57	613826	81060.6	833660	303604	83754.8	5142.74	30588.6	131236	131194	133779	127603	127418
101	7.60_540.3351m/z		540.335	7.59587	neg	391788	6172.62	63712	133790	4016.69	92778.2	132294	0	100265	2965.55	12609.7	2452.5	22635.9	2707.48	2221.5	0	3018.9	12927.2	11681.3	1731.69	1097.07	24391.2	9289.21	2539.76	13580.3	4653.85	5409.23	25681.6	12728.7	5238.69	18989.6	18890.8	18128.2	18305.9	18321.3
102	6.73_485.3327m/z		485.333	6.7325	neg	2710.2	0	83540.6	0	10519.7	47524.8	403.38	3034.99	4160.29	323354	42.8118	7.30636	60.1451	373.484	101592	320944	45.3017	50.2906	0	177.613	14496.9	0	3533.62	0	1388.76	2004.22	0	1344.2	27517.4	1597.03	14559.1	14288.4	14161.5	13909.4	13825.1
103	6.95_535.3143m/z		535.314	6.95082	neg	17157.8	58773.4	236543	26939.2	54228.5	202361	29489.2	1.22612e+06	73347.8	98650.5	61418.9	31664.7	82750.4	189509	117679	1.45297e+06	106020	57606.7	80870.9	42944.7	40119.9	10473.2	4443.45	166860	8586.96	73602	19428.1	10224.1	52358.9	20066.5	54348.1	54071.9	54232.1	53894.4	56663.4
104	0.70_130.0523n	130.052	153.042	0.699333	pos	2734.33	7763.87	7561.7	627.18	4646.66	5549.12	1273.95	7687.32	9253.01	8394.11	1886.93	1841	4728.37	6223.62	12623.6	7659.82	2337.13	6998.03	5543.49	3458.34	1804.61	6515.33	8746.62	3574.17	3040.17	7345.41	6823.28	5927.53	4272.63	1162.2	3183.67	3299.26	3356.12	3222.71	3234.71
105	9.21_453.3417m/z		453.342	9.21313	neg	0	47.0591	0	0	16878.8	69577	0	4860.93	1440.09	602966	846.743	57.7481	48.9084	809.199	91104.5	22519.6	69.4178	0	408.705	0	751.339	0	2173.87	433.808	2041.29	120.317	41.5705	2746.59	53418.2	1.59603	10345.3	10862.6	10495	10709.2	10381.2
106	7.26_443.2794m/z		443.279	7.257	neg	0	438.287	7770.37	0	0	3582.88	0	5720.79	8594.07	9722.36	76.6618	19721.5	6327.5	7675.38	12721	0	14830.5	0	74.8051	6371.02	18694.3	4714.57	15085.8	13665.3	0	6250.85	4225.5	28.4992	8362.12	12631.3	6007.09	6037.76	5932.7	6271.37	6033.78
107	0.60_158.9786m/z		158.979	0.600933	neg	19476.1	20366.2	6787.64	20610.5	42479.5	15229.7	1720.09	11651.8	6423.13	7552.57	17290.8	23735.4	24993.1	14159.1	7062.42	10669.1	1946.84	16072.8	15130	12921.7	23820.7	33272.2	11626	8250.8	33364.8	24161.6	15338.2	31244.4	29792.4	32397.4	13016	13045.5	12545.7	12862.1	12457.8
108	0.74_96.9617m/z		96.9617	0.74295	neg	14621.7	34282.9	11283.4	42659.8	106101	27632.1	12366.1	5358.89	18097.5	3917.61	15730.2	26481.2	14657.6	29507.8	4815.63	8242.31	19557	20794.4	10950.8	12369	2432.39	9661.41	6670.61	8050.54	8173.91	17866.8	7693.7	8109.51	3590.35	51074.8	11410.9	11858.5	11997.1	11958.5	11603.8
109	0.71_111.9925n	111.992	113	0.71025	pos	793.198	4919.69	2769.82	2319.64	854.034	3521.83	3353.19	1277.93	13970.5	1438.48	1082.71	982.58	1051.13	2576.92	1511.62	336.113	347.579	250.376	788.462	4687.87	3588.9	737.453	1782.21	1499.63	3567.13	7443.39	597.783	7346.91	461.133	1751.77	1209.66	1229.25	1241.02	1179.07	1190.29
110	2.35_147.0671n	147.067	146.061	2.34978	neg	4057.73	452.304	1546.94	609.159	376.21	4329.93	1149.97	19788.8	4692.59	6295.67	1161.38	15099.8	11468.3	90088	11386.2	15395.9	4769.32	15416.3	5091.94	1429.59	4065.75	13170.5	2671	1380.96	223.769	173.201	1001.08	266.437	39335.6	5011.55	4950.89	4930.1	4753	4954.76	4757.3
111	4.23_549.3484m/z		549.348	4.22972	pos	0	0	5623.91	0	0	21126.6	0	8485.95	42839.2	133191	0	0	0	9772.75	56509.3	34819.7	0	4270.74	1629.93	12894.2	2766.79	0	9877.27	20681.5	0	6531.28	8101.04	28257.9	0	0	7528.23	7755.48	7400.78	7789.45	7704.65
112	5.79_357.2838m/z		357.284	5.79247	pos	28805.5	1057.29	123337	3817.24	35599.4	38095.1	10479	18642.1	40435.9	80681.8	12942.8	12268.3	190741	361094	55120.2	283057	84029.3	315195	130529	59514	13281	14636.7	59681.5	74184.6	13718.2	31910.3	71402.3	167911	7113.07	21510.2	51333.2	51153.4	48685.6	51121.5	50277
113	8.67_331.2257m/z		331.226	8.66678	pos	510.482	744.738	2104.53	0	0	1172.3	0	2177.21	4659.78	353.949	3093.24	3539.4	105.716	20067.7	53.1674	86.5496	1534.81	3550.48	3946.08	3797.99	1581.55	97.0339	3538.1	7259.15	1410.36	9012.75	73.0233	396.531	1129.24	1660.19	2895.71	2783.43	2954.5	2860.59	2897.03
114	6.52_80.0631n	80.0631	161.133	6.52453	pos	15.6583	13.7717	727.516	40.2023	6.87585	307.934	68.9642	350.07	712.974	835.371	36.8157	62.4004	1414.89	1377.04	926.36	1445.61	816.303	1443.63	966.155	950.905	438.953	409.605	885.299	921.73	14.8794	420.911	965.232	1105.49	57.8874	237.012	653.882	628.6	645.572	666.39	640.951
115	4.67_551.3060m/z		551.306	4.66673	neg	1432.47	0	2733.29	2899.99	13.8214	8008.16	1339.93	21319.3	2246.16	40088.5	123.893	445.433	730.212	8370.49	3677.7	18082.4	1251.22	3486.09	5199.96	3065.29	251.503	136.95	207.702	11770.5	1060.31	792.268	0	779.679	132.619	713.545	2993.92	3094.13	2987.27	2986.77	3123.75
116	0.66_146.0459m/z		146.046	0.65565	neg	1512.52	3247.67	6240.91	4741.06	2144.77	5343.89	9144.72	12821.4	2746.15	5495.81	6030.43	4943.16	4427.73	2469.01	9183.32	4650.25	11052.2	3001.12	5439.85	13707.5	14619.2	1822.71	6065.43	6772.14	1337.13	6336.53	5007.87	1456.13	9298.32	6585.97	3868.9	3733.65	3672.68	3772.81	3671.38
117	4.67_448.3095m/z		448.31	4.66673	neg	203.75	0	18.5083	54.6711	34144.4	5011.66	1601.81	105.137	8735.08	241.58	1663.25	8757.32	7055.29	906.689	69.1558	90.4211	298.734	0	799.61	4.61001	13142.7	574.034	773.112	181.465	0	13879.6	151921	340.327	1173.07	16089.5	8928.37	8869.4	8795.62	8445.42	8669.34
118	5.81_457.2579m/z		457.258	5.81433	neg	894.623	228.827	106.97	11201.3	9097.85	4437.2	17682.7	258.621	345.477	118.498	10094.8	235.183	878.1	0	31.8567	4299.99	1355.97	6285.05	7998.83	33.8049	145.662	390.31	0	1093.74	10713.2	5762.69	4698.28	10455.7	0	0	3078.23	2897.43	3038.79	3026.28	3003.62
119	9.36_208.1835n	208.183	191.18	9.35543	pos	445.685	3205.79	2524.04	10.1181	625.37	1735.33	1003.66	1966.03	4215.35	1621.91	2086.7	1949.01	48.4072	1471.55	536.25	523.905	1252.54	386.037	1904.01	1619.6	8526.49	303.443	1240.7	6428.09	1489.18	7382.64	315.395	335.62	662.941	1898.7	1421.64	1402.32	1372.98	1381.47	1451.6
120	9.36_97.1012m/z		97.1012	9.35543	pos	492.52	1707.33	1285.93	348.197	584.814	982.431	713.742	1101.75	2236.4	371.191	1325.5	1113.97	239.212	882.772	316.977	218.691	701.136	285.491	1228.89	854.488	3945.41	275.282	681.495	2985.13	979.587	3445.65	460.485	422.305	484.686	1186.54	800.362	818.972	819.092	778.335	788.471
121	4.68_318.1589n	318.159	301.156	4.67763	pos	7290.59	673.943	16269.2	712.251	991.236	12784.9	9628.41	69891.7	7079.33	2527.06	300.684	980.373	6283.22	23833.3	2641.36	1183.69	5230.93	5458.75	405.719	474.211	1639.54	23278.9	1522.93	2102.75	482.526	1494.39	7047.81	5109.36	14211.6	5952.12	4522.82	4355.71	4640.27	4504.21	4546.84
122	4.99_427.2176m/z		427.218	4.99467	neg	835.107	2151.2	2740.76	2329.2	2523	4713.81	505.725	19071	1697.26	10571	3180.8	2816.21	3121.28	7582.4	319.103	12454.5	29595.3	1872.06	3569.15	14272.8	19367.3	4224.6	644.537	26542.3	2214.21	8332.76	9491.81	1826.79	17797.6	457.472	5213.81	4979.75	4908.14	5005.31	5066.11
123	1.95_243.1710m/z		243.171	1.94527	neg	1615.26	2884.02	1168.18	187.309	2796.35	1123.64	75.4548	81.8507	1132.1	172.238	744.398	1142.19	2634.99	1190.23	964.831	168.622	723.246	179.285	1027.94	2296.42	970.666	1127.13	712.804	601.127	214.976	1282.37	765.389	219.554	1249.22	599.476	847.193	882.154	856.194	831.836	870.239
124	7.91_286.1758n	286.176	617.391	7.91268	neg	0	0	0.790174	0	3087.89	30556.3	22.7908	116.936	0	271778	0	0	0	0	7168.95	1384.95	783.185	47.4745	11.4834	34.468	34.2932	0	0.21941	37.5189	2341.67	0	121.449	2644.34	6346.53	74.8624	4323.99	4320.29	4493.08	4438.75	4547.7
125	7.77_149.1334m/z		149.133	7.77055	pos	288.688	491.991	1785.66	622.023	281.828	1153.75	420.688	1570.95	2373.38	2548.55	260.659	333.718	3139.11	3226.01	2802.87	3884.23	1284.27	3444.18	1837.2	2122.15	866.568	1968.64	2234.3	2110.84	301.959	1746.87	11004.5	2961.66	318.476	738.81	1705.8	1648.49	1657.88	1614.11	1614.59
126	9.54_356.2949n	356.295	379.284	9.54115	pos	722.954	0	21.1035	18279.8	2432.41	3833.85	6285.38	275.901	6284.8	202.331	52713.2	53349.7	17909.3	586.21	11618.7	350.903	2973.14	8492.72	730.646	7288.41	285.203	541.928	208.894	261.077	1161.64	990.29	3412.26	38409.2	3261.31	24850.2	7682.17	7769.13	7399.65	7749.97	7442.45
127	4.55_230.1520n	230.152	229.145	4.54665	neg	99.8911	2342.3	3850.24	1109.25	8132.28	3391.29	1935.98	8091.16	2197.63	2762.85	2160.42	10382.2	20512.4	10867.9	37008.4	3473.66	10177.5	107233	1563.99	3022.46	23504.2	37813.2	15222.5	3784.06	1840.56	7127.6	3570.84	2270.41	195166	21341.9	7242.43	7339.94	7009.99	7097.25	7410.41
128	1.92_100.0525n	100.053	121.03	1.92342	neg	443.407	4815.14	148.634	1855.23	2218.72	1214.51	76.4138	453.561	533.786	385.652	7861.51	777.833	1239.96	291.418	910.805	200.544	102.26	2461.88	353.675	152.54	27.8133	425.673	343.788	100.886	6705.03	5661.01	213.2	6629.26	455.351	138.459	3739.76	3799.54	3597.72	3724.9	3618.53
129	0.69_230.1860m/z		230.186	0.6884	pos	5051.04	7246.71	1321.29	11379.7	2959.35	4100.92	3044.4	766.802	4095.66	1043.31	6874.77	6301.04	11527.4	3366.39	831.558	654.934	1047.82	506.196	3333.35	2553.69	9264.51	2022.45	1765.29	11390.2	14784.2	9671.86	253.392	6078	11225	8146.51	2807.32	2901.72	2804.1	2760.16	2729.71
130	4.83_352.2416n	352.242	353.251	4.83078	pos	9323.76	0	778.341	21173.6	66091.4	27405.5	148186	49.2439	961.471	85.7173	69187.8	64912.5	31638.1	174.395	104.489	811.278	88006.8	3816.5	317.189	308.558	154258	327.952	102.087	59.7291	27531.1	3126.81	521.854	1887.31	51251.2	61014	20070.4	19546.3	18856.6	19810.6	19715.8
131	2.62_61.0442n	61.0442	121.066	2.62282	neg	223.725	421.623	145.564	20464.2	0	2621.21	88.3238	160.652	1920.79	165.965	497.686	52857.3	54845.9	842.992	84.6331	6318.55	147.933	24288.9	5546.1	8079.45	210.439	2141.64	221.017	7796.87	227.158	905.686	6232.3	205.119	33111.7	16814.5	3899.25	3990.57	3754.21	3940.53	3848.25
132	6.62_299.2836n	299.284	282.28	6.62305	pos	6704.77	7543.16	2689.03	3201.43	3041.08	6183.46	7021.84	425.763	11814.6	13209.5	1062.12	1668.3	11186.4	2858.42	301.939	535.553	13126.3	1963.69	3108.84	13333.3	573.844	428.215	147.63	7474.46	5070.58	28122.1	1423.79	998.89	1493.23	14961.8	2939.26	3023.49	2878.82	3054.65	2958.92
133	3.50_302.1273n	302.127	303.152	3.49737	pos	25037.5	25571.7	65024.6	9948.44	6859.99	34879	56689.3	63855.7	23723.3	37200	9874.49	8934.97	11933.1	24522.5	16815.5	16734.4	20321.2	14337.6	8138.4	15962.3	8690.82	56931.3	5608.39	10957.9	8706.58	8795.96	17423.2	12550.7	43076.1	19594	17038.1	17502.9	17394.2	17578.4	18173.1
134	7.77_149.0238m/z		149.024	7.77055	pos	24453.8	31631.9	21782.8	38013.3	37184.1	31997.8	32750.3	24208	48207	29748.5	29173.2	27323	32515.9	20007.1	29708.8	26593.5	15555.3	28108.9	25760.6	33831.4	25806.5	32648.2	27374.2	20720.6	28292.4	28330.4	25028.2	37974.1	19572.8	28811.6	19399.5	18984	20052.1	19939.4	19234.5
135	0.67_134.0297n	134.03	133.014	0.666567	neg	7450.5	30288.2	3993.08	4855.92	10042.5	9561.39	8808.55	4968.14	10685.7	4960.02	13684.7	6728.14	10385.9	5491.2	11459.1	7489.49	7431.04	7084.88	9046.6	17534.6	7464.45	5169.94	7463.62	13392.5	2716.76	13790.1	5964.97	2554.57	9314.91	6164.67	6723.69	6358.74	6730.02	6552.79	6664.48
136	7.48_797.5640m/z		797.564	7.47578	neg	0	0	2321.71	0	47.6374	263.26	0	0	0	0	75084.1	0	0	42.9894	0	107757	110.75	27838.9	114725	0	0	0	0	0	0	0	4929.56	0	0	71.5619	3869.73	3723.95	3977	3871.65	3833.74
137	2.91_276.1804n	276.18	257.163	2.90723	neg	13947.2	4010.33	5398.64	760.183	320.885	5912.77	6719.79	5825.61	5942.74	10289.5	2918.21	9842.24	3410.77	12015.4	6670.36	1080	4214.18	1022.34	4050.05	5422.48	9559.67	16908	4688.89	5466.73	313.096	1015.69	1877.53	229.783	4099.17	7601.53	5389.6	5508.52	5544.67	5753.66	5570.39
138	6.14_281.1397m/z		281.14	6.14235	pos	454.608	510.841	119.418	269.37	149.615	390.393	561.178	604.713	401.436	442.354	173.921	719.498	654.328	383.374	540.031	483.572	245.346	520.585	299.809	762.756	386.337	346.289	124.39	352.853	192.395	250.859	321.985	550.022	115.853	204.628	1042.93	1052.63	1074.34	1026.78	1009.58
139	4.43_472.2525n	472.252	471.245	4.42657	neg	121817	171078	71.4764	63504.5	103864	118635	533061	368.392	73637	310.463	23926.5	47742.3	7441.8	2517.98	388.018	6571.93	656620	52249.5	9318.87	292125	3152.66	53781.5	669.787	196021	288759	49372.4	19798.7	290065	2631.44	13347.4	52996.1	50638.3	50092.5	51174.3	50056.1
140	3.52_255.1167m/z		255.117	3.51952	neg	1646.9	2009.17	554.484	4441.97	2946.91	2108.26	6412.03	281.615	603.917	77.3759	4688.99	424.03	215.543	318.855	259.565	330.843	641.131	607.433	885.971	1355.25	220.831	1062	301.452	443.196	1189.87	540.498	1021.27	781.087	324.909	254.136	977.075	1039.49	1011.31	1013.72	990.248
141	9.36_181.1593m/z		181.159	9.35543	pos	545.067	2194.29	1526.51	171.263	470.371	1111.33	670.122	1226.99	2964.81	232.519	1369.67	1336.24	47.5929	807.655	259.762	32.5624	814.924	169.588	1293.82	915.815	5033.11	267.755	658.671	4034.34	1100.34	4634.5	370.596	443.83	540.606	1252.48	995.567	937.6	945.579	955.505	970.704
142	4.56_469.2282m/z		469.228	4.55758	neg	7682.5	7168.86	23.2871	498.099	22677.7	8821.94	36690.6	448.171	3571.39	636.787	15004.1	8553.43	9445.46	862.619	92.6174	24490.9	3615.2	3125.37	12207.9	105099	474.253	1771.38	382.492	3038.23	24947.3	33606.4	44675.7	25881	487.373	1985.52	9746.59	9616.11	9469.6	9206.83	9275.52
143	6.89_241.2172m/z		241.217	6.88535	neg	2782.69	12058.5	7568.6	2283.14	1897.89	4481.22	224.657	1780.09	9064.85	2670.52	1012.75	7153.71	3414.71	1849.83	5026.94	2928.46	7222.04	1585.78	3078.14	9276.28	5511.72	7562.78	6178.27	3608.3	0	2105.38	3909.4	0	6096.11	5355.74	2410.07	2564.67	2479.15	2534.12	2528.03
144	8.64_523.3418m/z		523.342	8.64485	neg	0	0	4771.63	0	12718.6	8036.9	8321.39	5165.05	884.317	40471.1	4340.66	124.493	257.099	0	18979.7	12985.9	0	0	35.496	1690.16	1785.51	0	1246.09	847.063	51.5081	0	0	0	24398.5	1142.86	5803.03	6059.26	5752.36	5805.2	6030.56
145	0.72_195.9538n	195.954	194.94	0.7211	neg	2103.43	8082.64	2685.53	2211.51	25283.5	5310.73	2690.63	479.603	4105.03	154.604	1171.85	3151.39	6295.47	5072.86	1509.9	5587.83	437.87	801.268	566.635	64.5453	0.255993	1462.79	181.276	4335.19	194.228	372.045	88.492	155.945	7.75589	3761.06	898.963	891.564	926.38	944.446	931.825
146	8.15_208.1834n	208.183	209.191	8.15312	pos	90.2917	2105.32	9539.57	9887.74	2422.33	5441.59	8365.86	3772.09	4152.08	8639.04	2790.45	2808.35	3967.49	2110.52	2508.41	1062.42	1861.63	1959.23	4565.43	1052.55	8958.27	1885.47	2721.82	10646.5	2513.41	6141.93	2460.2	2398.25	1732.13	4664.11	2344.27	2470.04	2470.26	2440.79	2366.91
147	2.27_347.1244m/z		347.124	2.27338	pos	1037.16	2960.35	1543.87	1976.15	588.093	1583.33	2951.74	500.702	913.395	1778.5	1165.13	1086.24	815.446	535.288	509.121	496.637	1006.51	118.566	683.733	1675.48	603.168	2004.91	291.571	3451.7	2479.84	261.301	360.016	1117.18	1782.59	1484.95	1037.54	978.914	1018.64	1011.88	1042.01
148	2.01_263.1394m/z		263.139	2.011	pos	21457.7	1907.64	2173.25	143.148	2497.68	3491.76	1543.82	1121.21	0	581.337	636.032	1040.36	1610.17	1376.03	1456.91	261.656	1099.67	791.233	1233.09	840.701	816.352	3208.87	1543.51	1807.72	2940.42	2151.39	1061.13	531.855	2950.21	308.246	1684.23	1615.08	1593.29	1682.22	1631.75
149	0.93_73.0296m/z		73.0296	0.928867	neg	10547.5	15603.2	417.177	10280.8	0	4445.56	1592.03	497.591	521.575	550.13	2758.54	52.9005	1437.2	85.672	298.325	231.009	305.723	4917.45	608.031	3076.02	413.442	66.9382	60.895	325.466	1539.66	293.677	264.355	1547.98	327.88	288.691	2309.14	2322.47	2315.45	2331.86	2194.11
150	6.79_316.2617n	316.262	315.254	6.78703	neg	1364.87	1489.46	9282.09	16799	2432.61	6932.23	7538.61	5200.67	10562.1	7720.68	1058.76	7731.59	3113.74	15939.4	23592.6	4440.24	2664.61	5790.4	3119.1	3412.54	5857.21	8929.49	9418.71	15222.4	5679.1	8981.9	3941.05	6031.55	6197.67	10793	5212.66	5150.2	5425.37	5431.35	5398.46
151	9.36_279.2366m/z		279.237	9.35517	neg	27356.6	71294.8	177642	172102	34237	103088	185950	108308	132003	18896.3	129700	42461.5	185957	202208	68062.6	256283	205787	327051	102398	11139.4	22011.1	33753.6	47047.2	62262.6	108816	88856.7	52564.1	149220	250413	140636	54168.4	57009	57607.3	55410.5	56922.5
152	0.69_154.0498n	154.05	137.047	0.6884	pos	9661.53	21371.7	20868.7	5859.55	31385.1	19777.5	9944.88	13728.5	35487.5	29690.2	5115.8	4981.48	22137.1	13305.2	15787.6	15662	14808.4	38133.2	18882.1	19132.2	12616.3	33770.6	23201.1	10595.8	18720	30655.6	36940.1	28369.7	10288.4	10546.2	12256	12860.7	12649.9	12126.6	12251.3
153	5.99_388.2634n	388.263	371.26	5.98912	pos	0	629.489	27554.1	0	25.8985	12938.4	3028.72	57937.3	1940.78	25329.6	0	22.6648	14232.6	5563.13	2598.43	11986.2	172.2	7466.09	13223.8	89.6708	28.0834	508.812	24164.9	7140.6	0	53.4234	7334.26	2573.53	15.3868	213.172	4124.81	4116.42	3992.47	3894.97	3956.09
154	9.36_166.1362n	166.136	149.133	9.35543	pos	1635.52	6338.85	4342.34	853.54	2160.37	3326.14	1761.93	3687.95	8218.99	935.789	4169.66	4005.83	487.501	2493.91	1302.18	446.833	2376.67	797.844	3767.43	2954.4	14488	921.134	2151.55	11181.5	3233.41	13130.7	1166.08	1413.94	1445.86	3671.28	2826.62	2649.9	2802.28	2738.39	2781.89
155	3.36_227.0365m/z		227.036	3.35535	neg	70.53	14.2345	28.4082	152.825	120.588	78.6445	25.0901	141.66	120.322	34.1435	427.465	282.006	43.2684	62.9833	45.317	99.9071	96.1118	1777.21	151.087	194.424	7.80062	16594.8	337.855	149.193	255.62	173.811	90.3103	164.208	152218	40372.7	1653.58	1587.06	1556.27	1610.23	1645.88
156	7.13_424.3427m/z		424.343	7.12588	pos	26820.7	57.3589	481.815	2922.25	1225.83	5439.2	13678.9	1553.4	0	2212.51	402.127	270.087	857.288	770.727	282.498	0	5902.44	276.097	835.041	934.523	319.268	929.054	1043.97	470.14	8651.09	2510.15	70.5536	703.604	295.376	4363.17	2547.42	2497.28	2591.39	2539.74	2423
157	12.75_113.9647m/z		113.965	12.7542	pos	263532	307871	183559	390229	383796	303333	303969	197124	448268	251653	302535	283943	262949	177043	253495	234773	137541	235873	221845	281961	225731	290267	237005	173317	290166	249102	204797	326095	176390	250974	159459	161439	168218	163236	157445
158	0.72_80.9657m/z		80.9657	0.7211	neg	881.554	1836.67	554.396	437.509	27.4295	1032.46	592.871	1088.45	744.33	3128.94	139.838	1243.68	1364.77	1300.66	1883.97	838.817	1489.28	152.37	2751.73	329.309	558.028	1456.53	11.5946	913.324	152.695	459.695	113.57	156.361	194.011	837.619	683.515	706.684	686.613	727.726	697.719
159	3.26_137.0840n	137.084	136.077	3.25703	neg	914.03	2009.52	6567.79	750.442	298.085	4120.36	1071.98	5275.37	6671.08	13525	1523.07	5553.09	2951.71	8306.27	3894.07	1451.79	4563.06	874.349	2382.04	4945.89	7037.81	8508.11	8258.73	3887.55	368.12	846.069	1020.1	214.085	4474.54	6272.06	3743.06	3496.63	3608.59	3613.19	3685.34
160	7.64_311.1694m/z		311.169	7.63957	neg	3644.42	4646.53	2762.08	6462.28	4797.45	4251.08	3361.96	4271.56	5495.5	2817.9	5321.26	3704.54	4005.36	6287.5	3620.17	3017.75	2715.35	6505.5	4272.4	5480.05	4745.63	5366.15	3603.1	5306.39	5620.59	2814.62	5798.2	4027.55	2794.37	3042.77	3049.33	3118.13	2934.67	2954.69	2968.45
161	0.64_43.0421n	43.0421	131.083	0.644717	neg	1706.29	4298.06	1454.7	1569.15	2364.82	1893.58	1538.13	1550	796.104	1764.98	1595.32	935.43	1422.88	1608.76	2389.72	1341	2260.47	1168.07	2443.72	4042.92	3329	692.404	1064.05	1357.94	614.612	2217.5	1991.45	580.076	1871.7	2012.61	1186.49	1202.23	1224.86	1253.52	1176.72
162	4.69_400.3624m/z		400.362	4.68857	pos	107.482	2027.37	30375.8	14005.2	0	5448.11	0	92.9569	2040.91	383.28	10.5777	0	57.9481	169847	4.81286	253.562	118.266	168.683	78.4167	80.2044	276.766	471.956	280628	274.214	332.59	5597.17	0	93984.9	216.477	6151.64	7393.74	7257.25	7103.14	7201.66	7585.2
163	9.36_347.2210m/z		347.221	9.35517	neg	9901.9	21680.7	16267	34141.8	14211.8	18010.4	14491.3	17271	28411.3	5716.3	22976.2	12309.8	16960	15295	11963.5	21152.2	20639.7	26751.5	12092	5773.51	7273.94	12739.7	11187.6	10691.2	21651.3	16524.4	11282.9	22368.4	19789	17400.5	11412	11380.3	11708.6	11938.5	12043.7
164	5.15_472.2576n	472.258	471.25	5.14762	neg	148976	778640	2083.85	1.59201e+06	387877	903545	4.37946e+06	1918.01	838549	2386.5	161746	144211	23126.9	5372.41	6103.28	4448.24	2.39434e+06	35383.4	77554.4	6.68578e+06	10119.8	676015	3618.4	7091.58	562789	7824.7	23102.1	542882	31495.9	30871.7	515183	523131	502442	491406	497517
165	3.21_361.1743m/z		361.174	3.21332	pos	0	0	4028.98	28.197	31.6897	3009.68	44.2376	3538.94	5491.88	13923.2	0	7.63055	0	2393	8162.55	8972.58	22.5166	7263.26	3919.67	5949.58	185.625	799.692	3461.35	6558.43	37.8804	1329.17	4073.37	4879.57	9.85477	41.2968	2013.62	1959.44	1948.59	1992.18	2077.57
166	0.69_72.0814m/z		72.0814	0.6884	pos	35040.2	6353.74	4657.93	2504.36	37993.2	15602	34065.7	4505.79	5601.95	9695.13	2095.43	1943.86	13240.6	4867.48	11987.6	12595.5	6037.65	7748.92	6740.92	3630.76	5387.27	11388.6	7532.29	9247.83	7342.46	6450.97	8272.37	5747.7	12355.4	3710.79	7105.36	7105.38	7538.84	7120.64	7202.53
167	8.15_322.2510n	322.251	645.507	8.15312	pos	115.016	6714.44	15468.9	34269.2	5932.04	12033.8	25474.2	6813.58	12786.3	730.058	9601.23	9251.4	11245.6	4884.78	4663.15	1050.32	5581.04	4007.56	14965.3	1985.64	22941.4	789.477	779.771	17392.4	9236.25	19680.3	6340.05	4514.41	4024.18	14975.9	7319.88	7414.95	7295.13	6949.86	7109.65
168	7.90_373.2776m/z		373.278	7.90177	neg	0	848.231	55646.3	54.9422	0	23880	18.2152	105788	10373.3	42190.9	0	17198.4	4911.24	16969.4	30379	0	47490	580.294	33.6301	10120.5	130056	1911.37	26659.7	32248.8	0	29596.9	3623.24	0	14258	18828.7	10893.3	11175.2	11409.4	11400.1	11674.4
169	3.10_194.1178m/z		194.118	3.10407	pos	1622.29	2155.89	18109.1	1201.65	1613.73	7357.36	3988.27	7150.57	10963.5	19411.2	1483.33	1042.57	1652.23	4292.58	15324.2	7609.51	1441.5	5943.72	3342.07	4901.9	1403.42	9018.06	2772	7186.34	3863.1	3129.99	4211.41	4408.25	2715.5	1766.76	3446.24	3279.14	3357.21	3511.31	3399.02
170	5.38_177.0917m/z		177.092	5.37722	pos	0	0	7.36462	234.024	0	31.9853	7.2586	0	4.80034	34.4201	0.906255	1.09007	4.63858	12.482	49.7993	22.1387	34.202	53684.7	0	5.85487	20.575	24.4285	7.36603	17.9238	11.5939	0	4.90841	0	3110.2	24.0069	1269.36	1300.7	1232.63	1317.53	1297.05
171	7.42_149.1331m/z		149.133	7.42085	pos	813.172	242.967	22.3235	1968.84	109.447	420.541	318.11	138.74	0	171.268	289.426	278.599	333.729	553.482	149.166	165.089	4649.59	406.127	46.929	805.216	27.2009	120.838	205.886	148.303	246.175	902.873	21016.2	220.141	302.417	2800.66	1460.05	1450.89	1460.13	1439.26	1535.73
172	1.93_110.0738n	110.074	109.066	1.93435	neg	74.3242	686.413	11.7136	266.876	239.168	156.972	0	47.9234	77.6796	8.65186	1462.43	93.6483	146.191	60.6907	40.504	45.8122	20.8507	338.144	11.1053	0.00174474	5.57964	9.77206	8.55371	5.83325	1067.42	1090.46	32.5564	1169.44	16.4077	0	656.912	649.907	690.014	678.993	683.472
173	6.27_201.1131m/z		201.113	6.27347	neg	773.965	330.187	737.366	2556.57	1234.82	1137.88	1254.58	549.559	2204.66	599.257	165.181	1236.68	493.752	923.448	614.979	475.015	173.789	1322.95	291.593	882.45	426.656	1222.63	1201.74	747.529	1624.03	3460.4	942.222	1715.49	1064.43	393.606	722.591	732.727	685.225	721.469	726.367
174	7.89_295.2283m/z		295.228	7.89083	neg	39.8486	861.169	6425.34	8201.05	855.598	2674.89	4464.82	1648.22	617.613	960.401	2528.84	234.209	1768.24	1298.15	92.5424	4734.45	3143.75	4173.55	1239.58	369.245	2521.74	249.74	565.573	1214.28	755.794	5154.36	3166.69	800.854	3743.15	1989.49	2328.54	2347.12	2388.59	2315.4	2468.2
175	3.41_255.1139m/z		255.114	3.40998	neg	2138.66	3137.21	1420.44	5773.96	1272.42	2978.47	10575.8	353.949	1676.64	457.089	2760	861.828	635.876	777.673	468.064	361.403	1130.89	782.027	1612.76	1615.62	228.625	2599	358.376	569.997	1602.4	1025.38	1417.66	1388.64	212.739	672.723	1761.82	1688.89	1816.08	1750.95	1771.7
176	2.87_136.0767m/z		136.077	2.87447	neg	3265.44	5748.7	8115.29	559.066	547.287	4684.91	4210.76	4606.22	5367.89	9743.54	3328.45	3784.28	3089.35	5961.21	2345.4	1625.89	4132.07	2387.56	6032.32	11345.2	4415.25	7067.29	5385.5	3896.9	535.841	1845.33	2255.41	381.613	3122.41	4559.64	3215.02	3356.2	3371.95	3204.71	3206.32
177	7.42_203.1798m/z		203.18	7.42085	pos	0	21.3928	11.616	113.155	0	96.1444	47.4755	95.3421	25.9612	550.357	20.63	0	42.9575	86.2282	49.1405	105.653	1286.28	143.418	33.8806	0	411	47.5082	0	27.7821	0	53.5818	4891.25	9.98505	0	760.005	364.265	366.189	364.06	380.704	384.05
178	7.58_262.2303n	262.23	263.238	7.58492	pos	0	90.5006	1975.95	71759	1123.03	13357.6	43429.8	662.373	874.391	303.694	9037.88	8489.82	699.692	1064.88	63.1803	81.7379	375.39	236.32	501.343	474.443	4687.19	134.858	102.352	802.319	5141.37	1865.6	4387.99	216.572	723.644	634.566	2482.56	2478.95	2446.88	2535.87	2614.46
179	10.25_444.3604n	444.36	427.357	10.2515	pos	169.169	990.495	1140.86	1057.71	391.545	1298.3	292.578	5172.93	885.912	1583.46	1491.86	1387.11	1851.04	806.984	3042.2	3672.6	985.413	4042.06	1640.77	1065.9	3793.35	1131.49	1314.52	3494.53	357.225	449.156	1305.05	4892.04	1032.38	2099.12	740.278	716.933	752.862	770.45	747.201
180	6.37_805.5674m/z		805.567	6.37178	neg	86604.4	0	0	57352.2	111497	32850.2	18879.1	0	21319.8	0	90802.9	383.744	8304.52	0	0	4305.44	0	55922.4	23254	0	0	5237.76	0	75.5692	65178.9	72097.2	46668.2	64502	0	225.685	33604	32732.3	31340.2	31972.8	32585.6
181	9.36_314.2883n	314.288	297.285	9.35543	pos	70886.1	565330	354627	16593.4	88431.2	231178	70145.7	286988	601170	26435.4	263967	275335	8971.54	138950	25056.3	8345.89	171307	12294	286213	159988	1.54497e+06	25311.6	95451.9	1.17274e+06	187172	1.31013e+06	26201.2	38186.4	64889.7	264270	204475	205724	205690	196520	194968
182	6.49_372.2682n	372.268	355.265	6.49175	pos	3363.49	41.2255	20079.6	178.946	5833.39	9853.54	19543.2	9951.69	10761.1	18929.2	260.962	377.99	43935.4	14384	7500.49	21544.7	7704.88	11114.7	17209.6	4431.41	894.763	1682.75	12923.9	7511.13	1742.43	3537.34	12005.3	15132.2	1599.27	11072.3	7688.88	7899.91	7553.75	7400.9	7829.93
183	7.77_278.1534n	278.153	301.142	7.77055	pos	42043.6	51232.9	30360.6	60188.6	60808.3	49465.1	53335.8	31632	77278.8	38305.7	45933.5	43766.1	45821.1	24915.6	42400.4	36768.2	20433.8	37972.2	37693.9	48228.2	39368	39705.3	36499	26646.8	44914	40200.2	31443.4	56303.6	28289.3	44639.2	27088.7	27070.8	28472.4	27039.6	26558.5
184	6.52_392.3008n	392.301	391.293	6.52473	neg	66221.3	60185.8	2.68746e+06	37296.9	69943.1	786607	5500.8	850820	1.47678e+06	1.82526e+06	32068.4	2.41573e+06	1.42809e+06	2.34753e+06	2.25028e+06	1.12833e+06	2.74308e+06	627643	19611.5	779128	3.88227e+06	2.76267e+06	2.06268e+06	4.3791e+06	198482	3.81528e+06	2.94014e+06	206802	2.71376e+06	3.96234e+06	1.95168e+06	1.91423e+06	1.84475e+06	1.86508e+06	1.83347e+06
185	6.12_119.0861m/z		119.086	6.12022	pos	1879.08	2257.24	679.376	2252.86	1399.98	2064.85	2603.28	2829.05	2290.47	2392.29	1413.91	3410.15	3203.1	1825.41	2456.81	2038.3	1226.23	2266	1717.84	3780.03	2045.14	2059.43	1271.45	1434.02	1257.18	1420.2	1347.99	2597.67	944.476	1062.18	4468.21	4545.91	4549.5	4791.11	4630.68
186	4.01_480.2773n	480.277	479.27	4.01133	neg	0	0	826.243	0	0	326.953	1893.08	223.254	0	0	0	734.683	38.9549	4550.65	6703.11	0	0	0	208.483	499.413	528347	0	21472.4	795.216	0	27.6434	575.134	0	0	27649.3	8674.97	8801.57	8611.66	8388.14	8233.8
187	2.61_166.0632n	166.063	165.056	2.61188	neg	2388.31	805.487	695.854	15285	345.848	2731.99	2496.76	583.626	1188.31	798.745	817.656	35346.4	33527.5	880.507	563.06	3939.02	221.606	17828.5	3947.77	6050.81	699.563	1793.55	1455.23	5459.43	1134.11	1038.09	4710.52	1279.8	22970.2	12827.4	3189.98	3267.74	3176.28	3150.31	3033.92
188	6.94_265.1477m/z		265.148	6.93988	neg	3411.75	4153.98	4302.82	10003.9	1566.53	4348.18	10732.1	1219.79	2468.42	1274.34	4000.77	1256.27	1647.22	1576.16	2020.17	2455.77	6081.29	9227.3	1525.61	1904.34	2910.16	2364.01	2381.1	3284.31	2886.05	11888.9	4232.04	2923.42	8277.72	2561.41	2646.12	2526.88	2556.92	2613.97	2473.57
189	5.91_487.3467m/z		487.347	5.91265	neg	0	0	2601.7	0	995.918	12720.9	24.8902	7421.49	0	103444	171.21	1945.81	91.5217	726.471	16730.8	215556	194.495	572.033	50.9881	0	44424.8	291.526	1479.33	529.475	484.64	57.7285	5.94651	612.939	9132.75	4866.36	5894.37	5996.75	5971.12	5786.72	5612.73
190	5.29_508.3728n	508.373	553.328	5.28993	neg	24761.9	8433.34	1491.61	6185.86	4472.87	7652.24	969.844	12446.7	7174.96	2933.16	4045.15	4236.36	5660.95	10934.5	3858.93	8020.37	1416.04	12241.5	23376.6	5394.23	7313.59	13911.4	425.859	17456.3	10151.2	63214.4	9302.53	10158.7	1586.83	4510.53	7182.88	6685.93	6857.11	6918.52	7026.93
191	12.46_103.9570m/z		103.957	12.459	pos	17411.9	21712.1	11634.4	25835.8	24489.2	20078.1	20033.3	13872.9	28727.9	16985.7	18917.9	17408.7	16606.4	11866.9	16833.3	14862.2	8902.66	14930.2	15071	17961.7	14421.4	18860	16175.9	10839.2	17956	15580.7	13189.2	20221.9	11277.1	15309.9	10711.5	10964.3	10783.5	10779.3	10200.2
192	3.17_884.5219n	884.522	443.268	3.16962	pos	162.871	886095	0	0	0	98531	0	52.7132	110.751	357.555	0	0	0	0	0	0	11.7191	0.885847	24.0411	0	0.117989	0	0	0	0	0	0	73.882	0	0	13152.7	13127.3	12806.4	12356.1	12575.5
193	1.66_202.0458m/z		202.046	1.66112	pos	8933.49	11909.2	6461.74	14395.3	14541.3	11165.8	11437.1	6842.14	16881.8	9089.95	11069.9	10626.3	9264.71	6430.81	8403.82	8228.68	4608.54	8058.69	7384.05	9919.27	7772.91	10936.2	8413.08	6284.41	10752.8	9771.94	7736.92	12595.3	5916.23	9182.55	5666.86	5704.99	6024.41	5968.98	5812.02
194	4.40_406.2702m/z		406.27	4.40472	neg	221.281	0	28.8835	0	8413.32	2067.89	9947.55	0	0	0	3113.35	441.566	0	28.4	0	7733.41	1161.9	7888.19	13635.1	0	0	0	0	0	6236.63	4830.56	18464.2	6233.37	0	105.675	2743.4	2651.52	2635.4	2566.04	2575.49
195	9.92_281.2495m/z		281.25	9.92345	neg	11855.2	31026.4	41951.6	41523.4	18439.5	32200.9	66345.5	31640.4	31417.6	15608.4	35297.5	21276.5	25058.2	44559.8	36290	75773.6	118762	64867	20362.4	14109.7	14560.8	12811.9	20602.5	14115.6	30582.2	42286.4	27470.5	41095.6	72818.7	51180.4	18158.8	18792.7	18826.3	19103.6	19563.2
196	0.58_82.5358m/z		82.5358	0.57915	pos	6109.34	5180.97	2557.63	10436	13999.3	5606.53	1103.2	5422.74	2307.25	3342.34	21841.9	19908.8	11610.3	2676.93	5632.84	12069.4	5241.67	21181.6	16680.7	16738.2	5957.86	7163.03	2112.41	7270.85	5942.37	11550	721.307	13059	7148.32	5153.17	5200.54	5397.71	5593.2	5405.61	5508.03
197	5.48_414.3042m/z		414.304	5.47555	pos	2496.41	0	673.184	204.966	57464.8	15654.2	768.75	915.974	76388.5	1975.35	525.668	361.577	70183.2	4631.62	3364.49	32083.8	27785.5	9111.55	1802.05	1611.7	458.663	77.1331	728.306	2365.93	563.085	300608	1427.05	21866.2	708.615	216.681	9980.63	9502.17	9904.54	10169.7	9642.48
198	5.43_318.3017m/z		318.302	5.43185	pos	3036.93	3115.51	130.471	636.373	789.453	1615.23	2398.41	1518.18	801.725	2110.01	572.073	794.206	36.9451	3621.01	1573.63	2073.49	194.742	2645.21	2517.98	3094.43	2044.38	3851.41	327.793	1274.84	2971.95	2283.99	338.18	575.404	361.402	2252.47	2906.4	2780.93	2795.4	2894.39	2726.94
199	8.48_325.1848m/z		325.185	8.48088	neg	4562.66	5256.45	3277.71	7639.61	4773.59	4853.13	4189.17	4035.1	6413.63	3530.25	5340.4	4038.88	4057.17	5418.21	3805.85	3553.88	3314.84	5526.81	4251.35	5760.7	4705.37	5005.28	4118.23	5966.89	5765.15	3353.24	6638.09	4450.38	3362.18	3394.02	3329.19	3165.66	3165.86	3345.8	3201.4
200	0.59_47.0228n	47.0228	95.0603	0.590083	pos	361.597	89.6711	183.209	3745.24	507.682	1065.05	3985.89	461.86	86.5282	163.794	451.933	441.966	222.711	1396.37	52.027	98.3677	3889.55	214.868	194.705	1014.9	3782.25	929.313	45.3287	170.955	645.937	86.8149	74.4186	29.7318	1201.42	167.593	723.469	750.11	747.653	753.612	707.128
201	9.04_410.3563n	410.356	411.364	9.03842	pos	130.839	696.324	28996.1	29886.9	14983	17891.6	229.432	62495.9	7959.86	15646.4	171.757	204.023	20534.6	34405.2	55682.2	35486.6	123.05	52366.1	8760.14	23688.2	31232	17069.9	57031.5	34528.4	203.198	35115.5	158.014	19078.1	1191.64	31846.6	13077.4	12865.5	13529.1	13754.9	13542.7
202	7.76_121.1014m/z		121.101	7.75962	pos	0	19.6765	444.387	43.8336	0	257.783	53.0796	429.221	568.566	761.283	0	0	847.734	963.154	850.363	1214.61	399.977	1159.8	581.347	616.141	0	539.799	627.905	751.641	0	505.238	4378.27	705.511	36.2175	157.361	551.654	541.491	582.494	553.095	562.933
203	7.32_471.3523m/z		471.352	7.32255	neg	0	0	2174.23	0	11167	36911.1	682.538	31831	1301.85	285043	189.667	1033.11	21.1589	852.223	60021.3	101653	1167.16	168.406	704.621	192.28	43309.2	76.3218	1808.54	1735.6	166.447	0	37.5669	432.797	58739.5	1835.34	16301.6	15917.9	15592.4	15499.2	15153.5
204	0.59_114.9887m/z		114.989	0.59	neg	11392.1	11587.7	4313.88	13470.7	24790.9	9059.33	1040.88	7088.41	3478.33	4371.05	9725.26	13824.6	14711.9	9321.81	3952.7	6959.82	957.189	9385.71	9534.94	7388.42	15032.6	19472.6	31.5738	4788.11	20831.3	14426.7	9220.8	19807.1	18367.4	19903.3	7910.56	7979.22	7795.47	7971.96	7456.01
205	5.95_309.2593m/z		309.259	5.94542	pos	0	0	13312.2	0	0	4007.82	15.0761	8401.29	4030.57	10311.2	30.6234	0	14794.5	10439.3	6255.46	15736	3013.03	10969.7	10007.6	3844.52	534.824	1714.47	8501.18	6116.92	70.5332	2879.71	10244.9	6970.95	3.75933	725.193	4179.47	4228.85	4141.7	3976.38	3988.78
206	1.75_314.1884m/z		314.188	1.7486	pos	337.86	392.715	17799	51.4618	81.8929	2749.35	15.9527	1092.74	3821.66	1150.86	54.0768	56.2962	739.868	1433.55	303.537	1727.55	619.969	329.554	712.665	471.192	999.989	1002.32	1447.64	384.421	59.3875	148.508	1070.17	334.888	346.845	429.748	809.532	815.929	783.598	835.56	782.983
207	7.57_453.2892n	453.289	454.297	7.574	pos	142004	69248.8	73644.1	23025.7	29027.8	59055.7	55782.6	12223.3	109201	17344.6	5592.98	10968.6	15467.1	18992.6	33655.8	17308.5	11535.3	38375.3	52493.3	76446.9	20587.7	35340.4	30594.5	9386.77	12984.5	43063.4	68102.7	44996.9	28926.5	7531.36	23905.2	22993.9	23181.4	22308	22437.1
208	7.62_495.3385n	495.338	496.346	7.6177	pos	858438	7972.09	196215	485424	8180.65	302783	773575	1325.09	386930	6984.04	20331.6	25293	10610.4	5201.11	18601.1	2677.23	7393.83	9098.72	27063.1	34198.9	880.389	5149.86	5310.56	3719.3	15709.2	38788.6	5795.63	4641.38	59732.3	19698.8	48263	49696.6	47887	46396.7	46595.8
209	0.60_181.9679n	181.968	226.966	0.600933	neg	6080.84	9080.83	498.093	1141.12	9840.17	3636.78	664.624	520.572	4119.12	785.621	8541.47	7085.05	6018.01	2025.55	283.005	1614.08	700.487	3515.84	559.817	1144.89	3166.95	6914.2	592.339	2972.19	5204.92	5219.16	1345.28	5022.91	4136.77	1558.2	3492.21	3551.51	3380.8	3516.86	3321.54
210	6.90_439.2716n	439.272	440.279	6.89617	pos	9035.72	32804.5	23039.4	6581.39	7166.49	15255.1	768.352	10324.3	37068.2	10507.3	28.1563	62.595	7770.51	13331.9	24386.2	20595.7	12407.8	14874.2	22625.3	28220.4	12021.1	36760.3	23082.9	8132.32	2836.64	12258.3	19889	32978.2	11260.9	5452.2	9655.66	9440.11	9592.79	9207.17	9938.62
211	3.20_635.3103m/z		635.31	3.2024	neg	0	0	6158.25	0	0	9229.64	0	13562.9	5707.22	57638.3	0	11465.7	1889.02	7067.33	6554.82	1111.35	8630.7	0	0	51.2826	16341.9	5965.98	28987.1	6095.2	0	0	23.2131	0	507.247	2092.88	4701.04	4737.97	4438.61	4712.61	4538.62
212	0.69_128.1074m/z		128.107	0.6884	pos	11340.7	9418.19	3752.95	8107.42	5398.02	5156.14	2485.34	1991.7	3170.94	739.995	1186.61	1250.35	3842.3	11442.3	1216.67	1786.59	20455.6	2468.62	2190.72	2910.09	8006.45	3717.12	2657.53	2394.11	5665.66	2131.9	8273.1	1751.81	30670.8	10708.2	5154	5251.58	5159.46	5053.49	4872.97
213	8.86_455.3543m/z		455.354	8.86353	neg	0	0	9996.66	7280.52	7333.94	9340.2	13528.3	15922.4	2112.52	27887.5	96.8876	9961.52	2187.1	692.2	21590.6	24884.8	6384.11	4089.87	195.954	0	17881.5	0	11503.2	1027.79	0	0	0	24.6069	23154.2	9871.42	11437.9	11598.8	11835.7	12301.6	11965.9
214	5.01_291.1706m/z		291.171	5.0056	neg	30.504	18.8291	4855.23	0	0	5282.58	16.0315	2796.7	17398.3	22427.6	0	883.729	236.249	11769	2499.09	180.751	3789.92	0	139.524	105.297	2980.35	122.821	5444.71	2292.97	14.6832	32.2188	0	0	84.6507	1027.05	1068.41	1110.57	1152.74	1113.06	1134.36
215	9.36_153.1280m/z		153.128	9.35543	pos	658.242	2350.41	1626.65	73.3212	643.018	1161.35	761.422	1232.24	2858.64	248.254	1421.83	1470.55	41.2961	821.07	281.98	47.1535	906.041	157.6	1345.98	979.49	5738.7	169.548	663.092	4640.42	1109.5	5242.82	378.961	320.733	429.929	1320.52	1019.28	960.498	1003.46	1024.03	1032.59
216	7.06_439.2719n	439.272	440.279	7.06033	pos	1958.16	9335.46	51651.1	1509.51	11434.2	17861.7	3897.29	7244.32	65125.6	8599.4	243.525	577.597	5867.86	12885.5	18026.3	11661.7	10044	16878	20460.2	39603.3	12614.8	27382.8	16143.6	3802.29	2875.6	12253.2	25874.5	27933.1	6085.22	3484.67	9918.5	9948.31	10035	10374	9583.71
217	12.71_145.9301n	145.93	190.928	12.7105	neg	6072.61	9291.23	4229.45	9591.53	21043.6	7868.04	5097.94	3742.63	7318.39	4424.93	6522.2	4990	5236.35	4005.58	4632.97	4986.7	4666.29	5369.94	3829.35	5221.6	5066.57	5681.98	4965.95	3936.29	5826.48	4739.13	3724.38	6093.62	4595.27	4888.04	3901.41	3768.03	3652.05	3914.91	3784.58
218	10.80_116.9287m/z		116.929	10.7977	neg	94135	142102	65286	120149	107491	93939.7	75158.8	60166.8	117899	63069.6	96487.3	70476.5	81187.2	59819.2	70855.7	79393.9	65699.5	81549.5	51818.8	63636	63207	84832	65003.8	56305.4	89015.7	61092.4	52054.5	95151.9	73794.5	63826.2	51474.6	51184.6	48083.3	51254.2	49840.9
219	5.45_805.5642m/z		805.564	5.45372	neg	13179.4	0	0	7327.37	12139.1	4785.95	10427.7	0	0	0	37344.8	0	0	0	0	9120.88	0	12599.9	18086.2	0	0	0	0	0	5517.48	3329.35	13995.1	6587.35	0	692.503	6106.68	5832.92	5975.66	5694.57	6053.72
220	4.36_837.5548m/z		837.555	4.36073	neg	10507.8	0	0	3662.62	20763.3	5556.21	15072.1	0	0	0	23787	0	0	0	0	19249.2	0	14330.9	10769.2	0	0	0	0	0	1159.41	0	9186.04	749.896	0	0	9503.04	9554.35	9171.46	9318.24	8903.09
221	2.61_138.0680n	138.068	119.05	2.61188	neg	990.149	340.955	438.547	12525.4	275.13	2013.3	2067.87	207.413	602.353	671.87	391.302	10944.1	10990.9	802.009	196.87	1948.54	60.266	6490.71	2148.6	2858.86	414.153	835.508	484.844	2325.26	398.529	565.481	2304.33	492.385	8123.57	5020.54	1453.45	1454.66	1380.76	1490.25	1422.39
222	4.27_318.2207n	318.221	301.217	4.27342	pos	902.792	812.663	130.799	48.2674	101.87	315.635	247.747	249.85	92.6567	254.067	290.395	275.981	330.842	447.356	136.293	206.481	4420.61	57.7203	47.2652	820.452	142.534	122.467	198.417	194.235	130.633	380.636	67207.8	930.952	82.47	1352.17	2148.06	2253.34	2244.4	2328.98	2234.91
223	3.48_318.1591n	318.159	317.152	3.47553	neg	15037.3	38939.2	8743.53	2673.07	6324.3	12757.5	28823.3	4496.69	2746.02	7034.01	23308	4462.58	4696.77	4532.56	2035.66	4516.08	7209.78	12336.6	49077.7	99477.6	4317.59	7128.29	4356.08	6340.17	7468.08	7981.7	18196.5	4400.89	4374.12	5737.68	10827.1	10453.9	10063.2	10243.2	10613.1
224	0.99_86.0601m/z		86.0601	0.9944	pos	2902.81	1545.81	1007.22	1204.01	2050.04	1568.71	1940.59	825.559	1005.17	1637.18	962.388	863.266	1291.57	1064.83	1258.18	1117.41	1100.31	993.339	1338.61	842.174	1969.48	2120.92	1006.4	1426.36	1069.53	1272.33	1369.76	725.118	1925.52	1098.62	997.54	963.849	1014.24	1039.01	983.27
225	7.83_436.2856m/z		436.286	7.8251	neg	6579.01	56266.4	15333.5	3137.2	58572.3	18854.4	6259.33	960.253	19313.9	3267.46	30150.1	34165.5	32838.3	4620.7	65118.8	6144.83	53559.3	1412.62	9804.83	3936.23	3147.31	170518	36868	6712.37	1488.69	1696.35	10137	3724.26	2122.49	33894.7	9144.23	9299.57	9007.05	8607.25	8924.72
226	1.30_383.2089m/z		383.209	1.30022	neg	56.91	535.786	67.6612	47.5006	2321.18	3225.64	169.573	23366.1	2450.81	15.273	0	4925.83	5952.25	31935.5	0	21616.7	2473.16	10.5811	2.32633	0	13.3108	14.6652	21.5552	4.2572	0.500424	0	12.4432	14.3189	6359.55	0	2380.32	2452.74	2552.72	2473.72	2548.92
227	8.15_198.1625n	198.162	199.17	8.15312	pos	386.365	3753.99	10781.8	16734.4	3873.04	6806.74	13463.2	4804.2	6290.52	1173.23	4305.34	4292.42	5210.15	2740.25	3294.36	1167.91	2965.01	2985.02	7780.49	1539.99	15472.3	1460.91	1486.25	18023.9	4424.11	10966.7	3866.12	2837.29	2401.47	7005.38	3653.61	3797.97	3698.06	3553.23	3818.33
228	2.95_315.1245m/z		315.125	2.95093	neg	137.351	299.692	1902.6	211.896	0	2835.97	1060.66	15295.5	1166.12	5449.95	126.795	6219.96	3163.61	6380.64	15292.8	563.687	2479.64	331.859	799.02	3371.61	6202.02	3006.44	6218.35	5976.6	150.344	116.02	2048.85	217.538	2149.99	3140.55	2056.58	2109.32	2044.87	2163.01	2006.45
229	0.69_85.0291m/z		85.0291	0.6884	pos	1692.27	788.513	808.518	3509.01	1283.46	1737.49	1499.94	1151.8	3801.42	1102.48	2428.9	2223.5	1148.92	819.098	2084.57	1795.06	1411.67	1452.16	1532.66	1973.14	1194.42	16605.5	1019.86	1011.33	1588.58	1164.97	1163.96	1570.28	832.623	822.902	1484.76	1549.42	1509.89	1578.7	1592.16
230	8.61_508.3447m/z		508.345	8.61207	neg	151028	6386.55	19846	32737.3	2246.28	61407	319586	0	20832.7	0	12324.8	990.315	5984.6	363.244	0	0	1657.27	7132.26	11273.3	199.543	69.8383	24754.7	831.658	1392.64	4750.31	1893.9	4269.08	12195.6	2169.22	498.503	5899.53	5784.19	6116.52	5973.93	5664.55
231	8.99_461.3285m/z		461.328	8.99455	neg	299.282	0	6584.81	81.3239	0	4787.12	0	12401.9	6197.98	17518.8	285.708	56666	194.169	8689.88	13353.3	1825.56	2871.21	2222.01	1600.58	8234.61	9766.14	6427.13	7122.03	3230	0	14908.7	244.477	0	5742.32	7654.75	3610.21	3367.63	3615.41	3542.86	3606.58
232	4.26_472.2545n	472.255	471.247	4.2625	neg	47066.4	21154.2	73.9171	7191.96	23966.2	26263.6	127570	384.245	8801.56	164.008	217884	3629.79	4468.43	342.94	318.123	68849	104451	36912.4	203662	48141.2	310.287	6792.7	690.731	3104.81	91713.3	21183.9	761921	99140.6	2613.17	6745.8	41805.6	43275	40280.3	40446.4	40953.7
233	2.43_381.1922m/z		381.192	2.42625	neg	0	47.5377	1584.51	144.294	2048.81	583.798	128.901	764.963	92.5969	442.568	15829.1	107.42	1729.77	74.6538	141.198	8.30796	0	97.3968	7311.55	0	9.45376	112.734	33.5241	1053.99	6049.95	0	1004.63	5747.89	5463.56	38.6443	653.795	628.061	646.181	671.977	675.556
234	5.79_391.2932m/z		391.293	5.79248	neg	261346	4955.19	793066	25795.2	198154	257966	34706.2	144063	307586	552021	99012.3	1.07571e+06	292713	647149	537352	82822.9	562910	149985	39662.1	62615.3	1.35067e+06	564240	490912	1.66523e+06	73075.3	1.11771e+06	842174	75149.4	869103	1.49207e+06	483960	466306	471238	446533	459125
235	6.27_313.2389m/z		313.239	6.27347	neg	4522.24	1877.3	8156.07	27638.9	7034.59	9929.95	14165.6	4580.26	14253.8	7140.76	17458.3	9480.09	3802.95	9523.46	10399	4657.51	9585.92	9825.13	2528.02	5558.35	5010.3	8589.74	12558.8	13216.3	12077.5	22136.4	6323.61	12241.5	7660.97	5807.65	6683.28	6466.05	6486.94	6260.23	6754.6
236	8.15_156.1153n	156.115	139.112	8.15312	pos	229.003	3099.96	7550.81	11852.9	3035.62	5024.12	9791	3643.36	5092.2	922.169	3414.76	3176.52	4008.93	2217.26	2689.86	1056.61	2364.23	2302.24	5988.9	1219.93	11055.2	1143.65	1222.18	13138.6	3276.63	7918.1	2994.28	2284.9	1823.79	5371.91	2981.59	2751.02	2856.53	2867.17	2807.69
237	0.70_135.0677n	135.068	136.075	0.699333	pos	19402.9	14056.3	59426	14526.2	6147.58	16567.5	25213.4	2532.59	4137.67	3664.58	1696.66	1937.98	4328.72	2583.14	5545.08	4777.54	5063.53	4686.34	4325.77	2797.34	2306.21	6350.91	3805.92	4409.93	4841.51	4030.89	5717.89	2423.19	4938.49	1851.72	4044.59	4191.24	4211.57	4009.49	4310.67
238	9.29_341.1432m/z		341.143	9.28962	neg	166.209	2794.97	6995.4	1776.79	557.809	2356.06	0	1175.15	1517.69	6220.52	954.134	3078.79	697.352	267.101	6301.45	1508.14	5342.11	617.481	967.061	2839.35	8197.54	925.113	9650.53	2373.13	37.0915	861.818	1873.89	26.2602	1314.08	8349.87	1506.57	1415.17	1419.38	1397.03	1419.53
239	5.81_338.2437n	338.244	337.24	5.81433	neg	24974.4	338.603	73.6503	8679.24	908.043	4012.86	765.77	50.5753	203.389	122	5236.41	2077.95	9971.38	144.076	72.9676	346.719	362189	11029.8	58.4935	253.957	480.652	16669	595.48	1014.83	2151.2	2433.14	14248.6	2454.71	39.8895	265.616	8248.15	7826.08	8429.38	7937.88	8028.77
240	9.93_284.2958m/z		284.296	9.93455	pos	10691.9	5248.83	2050.04	5257.8	13366.2	7318.68	5862.27	7375.33	10289.6	5726.16	8491.58	13365.4	10557.5	4627.04	4940.07	6848.11	2630.65	6627.84	4603.53	11912.3	2993.54	5346.96	4193.99	2966.02	9274.61	3722.3	2936.47	9697.35	4883.25	5141.37	4722.4	4817.95	4669.56	4675.79	4437.1
241	0.66_146.1192m/z		146.119	0.655633	pos	15731.7	14651.5	12506.8	9384.35	10980.9	17093.9	27836.5	29614.4	10237.4	22902	1387.46	1345	9718.9	13688.8	8133.33	9665.71	28276.7	17000.6	17287.8	10403.9	6754.89	29120	19745.6	14487.9	5626.05	5695.18	24992	14160.8	16952.5	11778.7	9102.11	9558.95	9785.14	9157.3	9328.99
242	4.81_498.2946m/z		498.295	4.80867	neg	8856.34	0	309.797	0	11136	48614.8	4551.13	3915.31	408229	535.719	4508.98	18305.5	680473	1028.29	823.086	1226.95	496.313	2161.75	677.37	0	30643.4	793.371	1547.6	3221.91	481.934	45719	59868.8	501.409	1904.3	1176.22	12210.4	12254.6	12209	11819.2	11410.7
243	3.08_286.1211n	286.121	285.114	3.08232	neg	0	125.356	3570.75	31.6414	0	2532.87	107.832	5512.37	545.887	12902	15.1255	2625.84	215.627	1276.71	18488.4	704.306	1860.99	52.1303	999.859	1590.06	5987.76	5251.5	4110.2	1840.49	37.8222	66.4398	326.651	0	576.832	7171.9	1586.33	1689.67	1705.46	1635.13	1614.73
244	0.69_204.1014n	204.101	187.098	0.6884	pos	6980.01	4840.32	4428.91	5447.94	5374.79	4581.36	4013.35	4377.65	2352.85	3416.45	7782.42	7200.96	2712.81	2686.06	4130.22	4819.3	3733.91	2671.6	4177.94	3609.62	4649.1	5342.34	4414.16	2896.54	4544.46	3482.68	2521.7	3058.4	4632.7	4216.51	2904.88	2879.59	2876.98	2824.6	2688.25
245	2.69_234.1012n	234.101	235.108	2.68863	pos	132.944	29.2872	1683.4	19.2779	47.268	958.072	0	3556.02	457.032	2697.42	44.3284	8.57331	1995.58	1198.17	2662.35	2869.83	1176.87	2771.15	3509.17	1836.42	2300.06	650.029	101.157	1999.02	1088.75	5575.22	1242.33	2073.29	903.841	31.1964	843.556	848.003	867.829	825.473	894.529
246	5.45_392.2911n	392.291	391.292	5.45372	neg	585919	3126.57	31023.6	416660	484226	248561	592770	12057.8	63560.6	47701	1.74981e+06	53802	13988.7	42165.5	38158.9	411895	31545.7	570413	947799	7242.86	78906.8	31670.4	33528	47655.3	314220	306053	1.91001e+06	324300	48059.9	161572	335581	328721	321882	310405	316259
247	0.92_142.1229m/z		142.123	0.917933	pos	2926.67	4624.32	3968.2	283.063	1396.1	1925.28	500.169	11.4954	3328.86	288.603	147.16	167.114	1698.43	9120.36	280.805	1193.24	8631.57	2492.16	1016.01	2301.97	2613.32	2077.51	477.626	1431.96	1959.74	1139.93	3969.49	1118.64	7180.94	5037.43	2975.6	2940.27	3079.1	2945.95	2823.88
248	0.69_203.1386m/z		203.139	0.6884	pos	1562.65	2457	970.472	758.047	1636.45	1127.33	786.715	447.565	704.299	822.775	488.085	424.825	728.128	550.146	541.807	568.557	708.078	564.527	2127.19	395.747	958.317	416.768	883.236	1268.69	978.568	1625.15	1147.73	1070.58	1007.47	1036.59	584.509	552.387	555.724	542.755	576.185
249	3.11_442.2498m/z		442.25	3.11498	pos	0	151911	0	0	0	16918.5	0	0	0	355.31	0	0	0	0	0	0	0	0	0	0	0	0	0	0	0	0	0	0	0	0	1386.43	1406.59	1324.39	1436.63	1418.25
250	0.58_130.9827m/z		130.983	0.579083	neg	3459.98	2947.14	2910.49	4090.74	10776.7	3262.94	386.071	2339	957.588	1498.76	2580.89	3639.7	3796.29	2580.72	1393.12	2123.13	569.418	2657.85	2788.49	2228.45	4220.73	5062.03	4817.91	1432.9	5643.22	3766.72	2916.01	5409.88	4790.86	5703.86	2176.26	2140.13	2174.54	2042.64	2050.69
251	7.31_422.2691m/z		422.269	7.31162	neg	0	4249.57	9081.49	0	30430.9	6623.69	187.89	52.5744	14976.7	634.151	10688.6	26206.3	4761.41	416.887	26393.4	6364.62	22097.1	402.01	566.199	4113.67	122.652	74892	21088.9	1151.17	0	0	1562.56	0	365.33	19253.3	5362.62	5507.98	5175.35	5262.93	5083.44
252	8.60_568.3647m/z		568.365	8.60115	neg	130472	6455.02	20310.5	32946	3913.58	55510.9	283467	0	22033	0	12467.9	571.183	6678.24	140.924	0	0	1179.55	7682.53	12336.8	64.8748	0	25194.7	179.336	295.549	4776.48	1656.82	4080.74	12323.2	1937.56	197.96	6100.3	5746.35	6106.49	5761.23	5797.31
253	0.67_194.9966m/z		194.997	0.666567	neg	9945.03	17399.3	1307.59	4511.06	316.082	8413.26	6944.26	1359.25	1722.87	32213.9	135.808	778.407	2523.82	6076.16	119.286	3593.13	82.9956	380.938	27446.8	23.6747	694.462	5764.41	379.539	2532.71	401.343	804.632	706.771	321.562	930.992	484.666	3941.97	3739.96	3808.47	3979.94	3709.85
254	8.14_300.2729n	300.273	299.266	8.14192	neg	64961.6	1.03654e+06	1.8155e+06	2.96331e+06	456973	1.12532e+06	1.83382e+06	752043	1.00987e+06	194873	923943	419991	1.66325e+06	3.02573e+06	276528	2.48505e+06	788941	1.24377e+06	438831	206378	224183	260949	624673	603051	797966	810570	680229	839051	1.21297e+06	551118	700769	716047	669552	671305	670314
255	1.46_145.1340m/z		145.134	1.46447	pos	256.215	49.2389	575.113	6659.2	0	960.333	701.704	0	333.503	68.0313	0	3.58355	371.681	1474.27	0.0431548	1035.04	2633.05	744.321	214.769	489.951	85.7914	534.73	9.78243	329.414	840.095	107.65	1134.99	596.965	4009.77	896.956	700.417	756.583	752.484	725.811	724.739
256	5.37_336.2457n	336.246	337.254	5.36638	pos	10583.2	14.2032	61.8996	8605.56	15036.5	4795.78	7693.78	57.0116	994.062	115.871	8583.31	8000.24	9329.5	408.282	91.2459	829.575	4517.84	319.084	236.931	182.353	4837.87	43.4953	0	208.318	7608.62	1867.73	183.715	514.251	4267.65	7953.49	3152.11	3365.88	3423.44	3281.94	3262.29
257	4.84_378.2894n	378.289	379.299	4.8417	pos	10050.1	22716.5	16836.7	101989	26745.2	56455.1	21906.3	34644.4	41173.9	232034	42842.3	41717.9	180067	86323.5	47797.4	143763	25691.7	48557.1	52468	79027	43846.9	200050	22687.4	36545.2	11932.8	11172.5	19114.9	50863	44022.2	39027.2	36070.9	35218	33657.8	36459.2	36036.6
258	6.37_392.2995n	392.299	391.292	6.37178	neg	6.15706e+06	4016.97	31930.1	1.35887e+06	1.62473e+06	1.14472e+06	511864	6887.73	561205	45950.1	2.31644e+06	73907	271460	17568.7	8100.58	167001	16944.7	1.37511e+06	631468	10101.9	50938.2	228683	15851.2	43874.6	1.51365e+06	2.62081e+06	1.53643e+06	1.57869e+06	16777.7	62360.3	851896	829003	783510	811003	805319
259	8.16_322.2496n	322.25	367.248	8.16377	neg	10139.3	45899.8	18144.1	47737.7	32202.5	27592.1	25279.8	18779.6	38974.5	11171.4	33797.9	22953.4	28088.5	18652.2	14795.5	24657.8	20984.1	29269.5	16925.3	13033	13210.1	17852.9	22751.3	17060.7	30898.3	23209.2	16542.7	30335.2	25752.9	22029	19888.6	20491.5	18761.5	19639.2	19624.9
260	4.35_386.1778n	386.178	367.16	4.34982	neg	4230.53	2461.85	594.207	775.817	295.828	1167.94	188.964	472.378	1204.63	287.214	1843.76	2898.44	21823.1	2613.96	550.919	5034.68	16955	12832.4	6195.67	89886.9	1191.43	2816.76	1635.11	4553.63	14032.5	11559.4	32706.9	14278.5	16153.4	4362.91	7267.58	7016.33	6900.72	6877.27	6666.76
261	8.15_70.0788n	70.0788	163.149	8.15312	pos	179.352	1854.26	5918.97	9234.43	1841.13	3714.89	7304.72	2718.97	3583.08	799.15	2396.98	2400.89	3023.31	1886.4	1976.94	729.048	1789.9	1875.28	4189.09	738.6	8334.75	905.86	865.063	9984.21	2418.04	6037.49	2312.13	1648.96	1384.05	4088	2210.77	2240.61	2065.24	2216.74	2181.99
262	4.36_408.2938n	408.294	407.286	4.36073	neg	707056	16321.9	13544.5	338809	723856	504447	2.62441e+06	6431.47	58065.7	51526.7	1.4628e+06	44374.6	20943	20040.2	8884.9	2.03617e+06	63756.9	969189	1.51575e+06	8731.9	24476	25205.4	24198	27846	211267	122259	2.13545e+06	217220	27834.8	106146	693929	704524	668694	663341	653665
263	0.69_130.0865m/z		130.087	0.6884	pos	3909.44	9873.18	5677.31	8575.07	4563.42	8502.84	1279.11	20855	4293.62	17499.3	4857.6	4109.34	10881	7793.29	4809.51	14040.4	8916.43	8340.95	16545.6	4797.56	10430.6	10192	18957.5	9637.65	2633.97	8802.62	5859.5	16191.3	8404.56	5489.16	5373.41	5562.88	5747.73	5486.86	5299.44
264	0.87_199.0832n	199.083	182.08	0.874033	pos	13462.4	9259.97	1246.84	1540.27	3205.9	5644.83	14708.7	3288.9	1574.6	2515.88	1504.08	1269.3	2166.08	2148.7	4957.28	6533.54	3275.51	2062.58	2486.89	1234.15	2990.6	6337.88	2396.45	3762.74	2572.25	2154.37	2939.33	1672.88	2591.08	1146.56	2671.15	2726.18	2729.21	2772.66	2551.44
265	5.22_941.5209m/z		941.521	5.2241	neg	12245.7	3232.11	668.089	11619.2	5612.69	76521.2	654304	56.3996	612.796	339.549	0	2701.45	14260.8	0	648.507	0	25337.6	1038.22	7311.77	74379	0	17550.3	0	0	23587.2	2475.41	0	24202.4	0	841.225	17252.5	17242.5	16172.3	16401.8	16299.7
266	0.61_264.9348m/z		264.935	0.61185	neg	541.986	3522.68	118.586	159.419	1953.88	1065.26	1331.16	0	1679.01	280.658	2342.9	1445.15	1077.21	290.226	0	591.047	1841.44	1255.7	24.34	120.749	496.651	1102.73	234.132	1683.24	206.641	990.428	127.575	195.577	433.083	224.47	1102.3	1027.72	1054.8	1057.83	1015.49
267	4.16_272.1295m/z		272.13	4.16407	pos	0	28.9005	957.1	0	6242.4	845.539	74.9968	109.533	29.5775	167.35	895.873	138.698	0	189.16	2142.43	21.9434	644.124	64.2977	39.5851	16.0441	34.9742	2175.2	0	74.226	1420.51	415.441	85.804	117.618	66775.4	41.7263	762.128	773.542	762.335	822.122	774.906
268	5.77_478.2921n	478.292	459.274	5.77063	neg	18856.6	419.466	22856.1	4630.54	23529.7	13689.8	2074.12	8225.51	21128.4	21488	14460	32343.9	16975.4	20204.4	22307.3	8008.72	15559.3	16254	4875.22	5446.47	29179.7	24576.5	21054.1	18230	11172.1	25500.7	11439.9	11813.4	28405.6	29313.8	17090.3	16656	16250.1	16067.6	15745.6
269	1.97_233.1265n	233.127	234.134	1.9673	pos	71.2644	5249.79	4416.2	1524.45	864.66	2341.94	0	3722.22	3212.7	2016.19	77.7746	12.7651	2910.93	2669.32	5979.2	965.306	413.478	1717.59	3857.96	2161	1007.84	6454.86	13283.2	9274.03	193.58	12392.4	883.825	5579.17	3119.92	710.593	2024.49	1931.96	1922.2	1852.74	1912.72
270	5.64_448.3113m/z		448.311	5.63933	neg	0	9.66485	2230.02	141.282	157.25	1841.15	425.162	1761.85	9478.97	2366.19	0	104513	82927.1	4229.6	2689.33	247.038	3869.1	491.142	180.894	2578.09	121622	8595.57	7122.38	33934.8	343.658	325397	19458	374.506	8786.54	33613.1	12750.2	12336.3	12084.6	11715.2	11971.7
271	9.14_509.2948m/z		509.295	9.13647	neg	15276.1	38437.9	46222.2	11916.5	4440.4	31989.5	47890.3	21970.5	73349.1	28402.6	3616.2	22246.1	48431.1	32727.6	26549.7	7996.13	19474	13997.2	12092.6	132656	21744.4	58757.7	29690.4	18480.2	51010	25873.7	4938.78	59657.4	22120.6	19673.4	19333.1	19855.1	20149.5	21092.8	20380.7
272	0.67_84.0448m/z		84.0448	0.66655	pos	2533.4	5323.6	6934.64	9652.45	4879.52	8242.55	11555.6	17496	5817.8	9989.92	6552.74	6018.06	9984.7	8923.99	17672.6	15779.4	5233.11	9221.45	10568.5	4956.93	6205.17	18743	11585	3614.72	10610.9	7403.78	12034.8	11295.8	7498.37	4573.49	5191.6	5466.1	5352.54	5262.32	5015.73
273	1.33_253.1265m/z		253.127	1.33337	pos	30.5607	2.77237	37.1587	579.789	0	42100.1	377374	616.608	0	259.536	247.546	160.374	212.553	299.563	471.948	311.673	177.48	23.8737	421.826	864.421	907.295	24.7682	305.647	357.643	11.6356	163.817	116.484	2741.77	294.639	85.0212	7161.23	7407.96	7514.76	7092.02	6943.53
274	7.05_241.2171m/z		241.217	7.04942	neg	892.288	3059.76	12373.5	699.536	3293.94	4361.9	1258.97	1084.33	15086	1508.8	1154.66	9549.75	3006.67	1061.84	3682.95	3052.94	6815.11	853.171	1664.09	4836.79	3038.39	11826.1	4474.06	3737.63	115.185	1569.57	3744.37	281.908	5015.97	5303.31	2315.48	2376.92	2484.75	2413.41	2506.79
275	8.20_390.2778n	390.278	389.27	8.19655	neg	771.377	2855.41	20144	1936.93	7504.93	8452.6	617.837	18542.1	13153.8	10547	8560.91	15832.3	4979.83	9386.53	17655.2	1161.98	652.753	1862.69	4097.42	18164.5	24953.3	5543.32	28581.3	12927.2	1646.2	31804.3	13423.2	1830.45	1488.74	3373.92	6342.61	6243.08	6275.69	6727.15	6567.69
276	0.67_72.0587n	72.0587	95.0594	0.66655	pos	3497.65	3176.76	410.092	9201.22	2711.08	3055.16	5500.86	1154.1	1193.47	651.218	1618.26	1402.9	1927.16	1223.36	961.527	997.611	3294.11	619.3	1005.99	1280.74	1189.87	2393.06	878.108	1176.99	2953.93	592.473	1177.01	743.995	4892.57	3554.99	1508.52	1636.51	1581.18	1534.28	1535.45
277	1.93_138.0680n	138.068	137.061	1.93435	neg	850.082	8015.59	405.895	3007.54	4020.22	1981.31	179.753	226.02	762.279	364.381	15619.1	911.505	1586.63	263.192	141.411	111.017	239.451	5298.8	416.035	781.187	116.835	172.759	216.7	166.036	12343.6	11640.6	292.556	12414.4	375.776	510.399	7336.07	7365.69	6827.48	7218.24	7400.07
278	0.87_164.0479n	164.048	165.055	0.874033	pos	30567.1	17916.4	2470.81	1782.15	7005.17	11471.5	33506.4	3263.06	2677.81	4054.38	1288.91	1408.16	3507.18	2952.9	5824.32	5994.08	5351.22	4537.65	4682.35	1575.45	2128.9	8621.98	3874.71	5366.29	4685.83	3600.1	5314.91	2388.13	4963.66	1283.81	4382.92	4744.55	4679.92	4656.38	4752.51
279	6.09_456.2590n	456.259	455.252	6.08745	neg	32424.9	552410	13724.8	39309.8	3710.67	217113	83829	9883.82	1.20676e+06	11969.2	20870.8	315443	13994.1	18396.1	10331.7	879.73	2.10332e+06	11418.6	23838.4	900053	27122.9	674890	6507	114332	11938.7	176461	23016.3	12927.7	13584.9	28535	103568	99465.3	101306	95059.7	101988
280	7.09_471.3523m/z		471.352	7.09312	neg	120.172	1.69663	20325.9	0	34541.7	77276.3	195.249	69987.5	6564.74	563750	4193	3565.05	1265.08	5015	110592	68326.4	138.581	118.956	91.6165	186.042	15303	180.218	3072.38	2943.76	5168.51	41.9854	0	4843.61	123294	2725.35	25899.6	26071.6	25044.4	25014.7	24020.2
281	7.92_453.2636m/z		453.264	7.92362	neg	120.937	9820.63	2497.05	55.6741	0	5594	40.2115	13660.7	2819.4	21331.4	1606.42	14567.4	61299.1	12870.1	28826.7	3567.88	1701.06	255.771	1383.79	23407.2	14039.5	9406.89	15716.6	4533.92	23.1932	1016.67	635.01	50.4738	13893.2	10466.7	4551.33	4390.52	4584.31	4562.79	4809.22
282	12.57_125.9654n	125.965	126.972	12.5682	pos	7030.17	8307.33	4955.06	11073.5	9737.79	8028.24	7927.76	5269.64	11307.1	6645.81	7750.41	7271.44	7116.93	4842.32	7206.49	6008.96	3602.26	6020.46	6034.1	6996.76	5998.58	7676.03	6425.72	4646.27	7729.24	6455.08	5298.32	8382.9	4601.24	6548.11	4270.87	4613.89	4342.02	4333.69	4266.67
283	9.92_379.1795m/z		379.18	9.92345	neg	1929.21	1278.85	1486.92	1406.46	293.745	1322.12	2792.64	1148.84	1087.46	474.951	1573.69	699.969	895.552	1390	1200.54	3193.07	3640.48	2826.46	1276.51	685.557	390.455	462.471	751.349	559.906	931.594	986.353	1096.61	1302.07	3475.26	2112.43	612.527	626.912	608.951	625.724	661.036
284	12.70_102.9488m/z		102.949	12.6996	neg	17190.8	26877.1	12315.2	24712.1	22877.4	18419.2	14932.5	11237.7	22364.8	13265.6	18589.8	14862.8	14485.8	11158.7	14154.9	13506.4	13090.1	15557.5	10455.6	14196	14207.5	16589.3	15004.4	11461.1	17398.9	13824.6	9815.9	17388	13713.4	13369.2	11232.9	11089.8	10431.4	10741.5	10496
285	6.67_502.2970m/z		502.297	6.66695	neg	106567	0	0	9307.98	0	13010.6	333.379	41.3032	709.02	136.833	1587.43	0	7874.04	0	0	0	0	0	11766.6	0	0	1539.92	0	0	34.6459	0	0	0	444.356	137.938	2278.26	2147.11	2353.73	2281.86	2257.97
286	7.61_484.2532n	484.253	483.246	7.60678	neg	4051.32	5046.57	14127.4	4720.24	3173.39	5731.21	2254.31	3523.9	7816.16	6867.66	31440.3	20220.1	11767.2	3285.38	4417.11	21443.3	352.552	14522.1	19485.8	122230	2525.08	5892.47	4038.9	3535.13	4870.85	41767.4	40502.3	4415.07	11018.5	1535.13	8408.5	8750.11	9160.73	8949.46	9028.58
287	1.43_175.1233m/z		175.123	1.43168	pos	5002.45	975.374	517.221	13268.5	1975.52	2668.96	424.141	0	1857.39	0	3453.22	3203.47	3811.45	543.115	0	44.9897	357.56	470.229	839.018	5382.21	896.938	225.903	0	800.044	566.562	5218.73	1813.86	1803.37	615.189	322.096	1107.96	1187.22	1197.75	1200.69	1157.76
288	0.67_147.0536n	147.054	130.05	0.66655	pos	3911.6	4784.94	14189.8	18087.4	8210.66	14772.7	23975.5	29701.4	11423.2	18669.5	10153.6	8754.64	19967.2	16978.2	33034.3	27398	9176.05	20063.1	19285.2	8331.68	8744.25	34820.4	20906.5	6359.82	20955.5	15067.3	24667.6	22224.6	12939.7	6792.71	9877.87	9713.72	9568.15	9543.43	9033.66
289	1.26_173.1650m/z		173.165	1.2566	pos	8061.36	4080.82	2697.97	209.185	231.799	2036.55	198.227	33.646	2659.13	156.833	227.542	153.479	1632.3	14420.3	615.287	12052.6	3718.17	6958.86	2238.5	1236.96	1923.48	696.011	559.616	1167.65	383.668	300.895	1521.3	553.846	2701.13	3056.9	2532.32	2602.71	2545.87	2410.61	2422.88
290	4.42_389.2701m/z		389.27	4.41563	pos	386.019	0	366.933	0	11777.6	2368.02	8351.59	344.441	0	85.5915	6733.56	6335.6	5672.08	302.052	21.0923	180.183	10956.6	152.245	126.718	61.2519	5984.03	96.8755	39.3627	198.043	1553.05	51.1509	1392.56	224.972	9612.27	8383.91	2322.03	2396.58	2247.97	2230.72	2388.55
291	2.23_285.1726m/z		285.173	2.2297	neg	1570.89	3457.63	5379.11	15673.3	0	13041.5	0.0133	48626.3	17498.8	25167.4	40.0226	13341.2	126611	131475	513.938	71969.4	24534.7	115413	10773.6	6676.87	3521.06	17637.7	606.927	17136	563.704	48.2442	11149.5	512.774	16349.3	36828.7	12405.8	12234.8	11872.5	12122.2	11378.5
292	5.24_374.2840n	374.284	357.281	5.235	pos	92358.8	16996.5	1027.72	34431.4	20390.3	28952.1	67011.6	132.518	26231.3	1988.88	18184.9	17147.4	14935.8	1027.61	956.251	2722.17	84698	3310.37	1386.83	24628.1	1752.08	186621	226.566	1172	19871.5	1895.25	68779.7	12285.4	20681.2	10615.4	22198.6	22393.3	20969.8	21375.4	20786.2
293	3.17_236.1603n	236.16	257.135	3.16963	neg	2347.19	4454.01	4214.24	190.863	237.305	2726.27	5317.18	4326.04	1527.95	1921.62	2420.36	1316.24	2093.13	1242.4	4758.36	448.396	1455.28	1426.8	3889.62	6197.01	1590.37	1415.42	1105.7	2003.01	713.325	1024.54	2122.34	428.575	839.272	1725.96	1840.58	1801.5	1851.85	1699.22	1794.36
294	4.59_358.2609m/z		358.261	4.59033	pos	1530.48	26897	0	0	0	3177.68	12.5316	0	0	159.068	4953.11	4875.66	1795.76	487.458	79.1539	0	981.489	0	0	53.6624	0	946.845	0	14.6672	13607.5	898.66	546.672	32.4704	34.7	0	1514.77	1519.56	1566.99	1511.61	1632.92
295	5.46_459.2741m/z		459.274	5.46463	neg	24699.2	365.764	2565.05	26971.6	23123.2	11364.7	16410.8	802.302	4400.56	2943.97	32548.3	4822.62	415.529	3121.61	3502.48	18781.5	2329.94	23200.7	12791.9	539.752	3823.01	4300.71	2608.35	2868.4	20472	10125.5	7464.6	20927.2	4278.93	8551.35	12898.2	12196.7	11979.8	12012.1	11884.7
296	3.34_349.1774m/z		349.177	3.34443	neg	0	0	1946.4	0	0	845.105	0	909.779	417.939	4331.82	0	2281.49	442.559	4025.99	982.763	133.722	222.112	0	59.5189	162.865	1336.8	11115.2	2073.63	765.198	0	0	0	33.7667	2043.78	1736.83	1127.88	1178.3	1140.38	1076.34	1156.27
297	7.99_422.3560n	422.356	423.364	7.98923	pos	227.295	25298.6	4027.97	1020.78	23113.4	6376.75	0	1940.18	1389.43	373.115	8871.63	8373.09	37302	2296.03	151.616	1051.08	13176.9	2762.67	871.599	25771.5	11590.1	1303.44	1176.82	3891.43	114.847	29181.6	225.139	11887.1	9392.41	53317.2	5753.84	5685.23	5927.14	6071.84	6150.13
298	7.27_358.2889n	358.289	359.296	7.268	pos	0	128.779	6691.65	16.1676	0	3593.83	564.891	5950.78	6600.11	12392.1	6.05805	0	5073.24	21958	16806.5	34720.7	2831.96	12421.9	7404.67	3300.06	11.5943	4074.68	11738.1	6696.3	74.5101	4299.36	12543.3	28262.5	93.5636	102.849	4875.37	4619.78	4589.52	4448.73	4699.28
299	3.36_318.1590n	318.159	319.166	3.35533	pos	18104.2	23844.6	39181.9	13096.1	3589.67	22728.8	53259.6	25862.1	13402	14218.9	11087.1	8257.98	11824	23114	8068.97	6709.07	18357.5	17884.5	11367.7	23953.6	6608.58	126996	3231.73	9114.73	5081.53	7935.95	22049.3	12033.2	56429.5	17595.7	17603	17941.1	16531.9	16762.2	17202.1
300	4.45_385.1343m/z		385.134	4.44842	neg	6297.52	433.019	1839.95	1709.76	8935.07	3728.65	11236.4	683.073	1778.47	644.514	11745.5	3474.58	2223.35	494.965	287.322	3193.8	399.693	8282	9231.4	20953.4	535.93	1805.79	755.325	761.759	3459.85	22589.3	14907.6	3495.41	1128.39	655.061	3488.24	3224.04	3430.53	3509.54	3469.98
301	12.38_84.9388m/z		84.9388	12.3825	neg	46634.8	67599	30344.1	65263.3	1761	41330.5	38221.5	27611.1	59857.3	34682.6	46807.8	38122.9	38890.3	27187.5	35936.5	36673.3	33872.5	39799.5	26622.7	35982.3	36850.7	39833.5	37045.6	30568.4	44804.5	35209	26331.4	42777.8	33976.9	34040.2	28188.8	27297.2	27187.2	29533.5	27763.4
302	3.32_390.1330n	390.133	389.126	3.32258	neg	0	42.8293	12942	63.5591	75.5437	5555.8	0	8586.63	6293.95	21997.6	59.695	7551.44	5207.88	1428.44	103.565	5412.09	6151.33	88.5744	5774.21	6280.87	18132.6	15440.5	8161.68	7383.22	139.104	37.0344	3320.73	108.542	14975.6	18694.7	4395.3	4302.39	4367.36	4207.22	4038.54
303	12.77_111.9693m/z		111.969	12.7652	pos	15355.9	17775.6	10675.7	22546.8	21791.2	17409.8	17679.8	11156.2	25183.9	14523	17163.6	16038	14962.5	10528	14900.7	13239	7990.01	13677.4	12776.9	16271.7	12988	16537.8	13464.5	10032.4	16867	14625.8	11619.8	18827.2	10155.1	14440	9363.94	9180.95	9785.62	9395.98	8922.37
304	7.77_398.2818n	398.282	443.28	7.77057	neg	168.031	21808	29317.2	453.811	767.956	19148.3	1290.17	27089.4	62140.6	29299.6	2261.79	43426.8	40921.7	28711.3	35681.4	7558.25	36293.9	10444.6	3425.43	39326.8	35352.6	42491.7	38966.8	27446.2	0	37635.9	25916.2	0	35339	34257.9	28371.4	27806.7	28118.4	29964	29714.7
305	2.98_488.2452n	488.245	487.238	2.98372	neg	392.449	41268.5	0	1444.54	390.707	69611.6	4489.4	36186.2	175460	366873	0	11894.8	7681.1	88849.3	250.163	24014.1	9755.48	5892.35	292.948	5925.4	4786.12	1881.51	9.93911	22648.2	34828	10123.8	1847.86	35699.9	326.783	140.097	15942.9	16405.4	16208.9	16486.3	15134.2
306	4.60_400.3608m/z		400.361	4.60127	pos	5.60159	19694.9	17554.4	9597.51	919.806	5936.78	0	204.223	2874.46	2580.14	29.4114	0	138.062	15457.8	452.558	495.999	262.634	181.237	36.983	58.6993	79.4394	452.361	344643	307.063	46.7016	11396.8	38.6079	23598.8	229.442	4170.7	4505.14	4343.2	4178.3	4170.52	4417.26
307	0.60_188.1762m/z		188.176	0.601	pos	5835.44	7396.79	205.354	2758.83	2689.32	2453.41	807.97	98.1392	2075.05	213.783	4375.85	3966.14	1052.18	130.281	19.3152	454.859	1148.37	209.549	209.465	2632.93	3105.49	4253.32	1473.37	3714.88	3117.83	918.817	90.9433	1924.63	4308.75	4018.76	1507.68	1542.03	1586.22	1555.3	1449.99
308	7.98_111.0810m/z		111.081	7.97832	pos	31.1474	338.08	115.708	119.754	340.169	144.306	72.6358	101.319	113.989	65.9533	195.786	141.248	400.437	154.729	93.9139	65.6467	173.857	110.106	66.7165	371.938	180.592	77.4934	94.389	83.1454	39.5376	426.941	100.308	200.268	133.285	494.603	112.948	109.855	103.482	111.986	111.027
309	8.37_298.2526n	298.253	321.242	8.3719	pos	47.9985	19316.7	95186	47722.7	38143.7	42818.4	40941	116633	6784.07	20591.2	36.766	11.4564	47123.6	7529.61	20893.5	64831.4	28845.4	11867.1	20638.9	2451.14	62133.1	7529.49	13736.3	8003.52	86664.3	35475.6	44691.6	5033.33	30755.6	79956.4	22349.1	22785.3	21125.5	21095.8	21773.9
310	8.56_461.3286m/z		461.329	8.55735	neg	10884	0	1368.79	279.149	0	2112.12	0	1535.13	692.582	4249.44	516.623	11646.8	1001.86	31217.3	4650.28	1430.24	1109.29	2165.47	0	1976.49	5564.78	3873.06	2575.36	6319.08	603.788	8547.46	1167.52	190.616	1884.76	5888.81	2431.88	2624.5	2622.89	2478.78	2513.59
311	9.22_442.3843n	442.384	425.381	9.22433	pos	336.234	20.3917	895.543	186.861	43.6723	1839.22	136.701	14574.5	66.6562	292.464	32.8233	0.428494	221.822	720.258	348.757	496.944	229.919	317.289	175.775	66.3206	228.396	137.832	154549	159.584	119.497	58.8027	214.463	46.285	11615.2	50.0493	2010.54	1913.86	1922.21	1966.91	1834
312	4.36_354.2560n	354.256	355.268	4.36072	pos	101889	5886.75	1268.47	39338.2	157647	83765.8	428281	619.39	12159.7	6803.17	26065	25344	19481.5	5991.93	2164.07	2725.88	226816	15963.2	4251.85	3481.44	235073	18983.6	863.13	2062.54	154242	4388.01	18300.7	9812.73	197015	102868	92975.1	90723.1	86103.7	86961.1	86550.1
313	1.36_146.0820m/z		146.082	1.35513	neg	1036.99	7747.99	2832.34	915.062	4445.8	2523.82	578.625	1315.05	2622.27	1220.28	3255.97	1971.83	2629.32	1095.63	2214.14	690.674	2926.7	1193.36	2504.76	4218.83	1731.71	845.664	2502.33	1185.13	43.8233	2289.1	655.716	40.7592	2229.91	2550.33	1287	1229.52	1224.25	1172.33	1205.26
314	0.69_42.0104n	42.0104	129.021	0.688417	neg	2541.06	2386.32	1463.9	3759.44	4075.24	2769.48	5372.59	1826.23	2338.15	1162.35	2922.7	1570.77	963.88	937.05	1039.57	2071.86	1108.13	1183.64	1189.86	2207.11	1478.69	1508.32	427.029	858.102	3627.52	1411.76	1329.76	3558.57	1447.23	1123.8	1223.03	1189.58	1252.15	1299.3	1272.99
315	0.69_170.0439n	170.044	151.026	0.688417	neg	2702.37	8473.79	5610.11	934.185	3949.48	5138.93	7618.84	4994.56	5689.19	6277.86	3349.11	3147.86	4623.08	2360.15	6537.95	2021.46	7635.3	1467.54	4547.25	4809.26	7080.96	2162.05	5525.58	4757.13	3772.05	3657.53	2905.04	3947.77	6001.66	5758.29	3083.03	3075.12	2899.71	3181.11	3003.28
316	5.37_274.2760m/z		274.276	5.36638	pos	15096	30541.2	11273.1	21710.9	14482.6	20034.6	14315	15597.6	35030.3	22264.6	24799.9	26795.7	10577.7	24605.2	16659.1	21156.2	10826.1	14629.5	29038.6	31332.1	11249.9	40699.4	21172.6	13682.9	16508.4	20903.6	16308.8	33888.7	8832.45	12827.3	20631.3	20639	18986.5	20020.2	19776
317	7.09_271.2282m/z		271.228	7.09312	neg	6436.68	6944.14	5975.66	48461.5	24719.1	14897.3	34623.1	483.567	1878.73	4553.06	9646.12	430.391	9190.81	32081	16861	11215.7	4309.36	14512.7	17797.1	1987.87	578.005	489.382	1513.84	1077.85	1780.51	6638.24	14609.7	1789.99	4527.14	1731.13	5409.6	5278.75	5428.76	5684.51	5716.57
318	1.06_150.0559m/z		150.056	1.06005	pos	1012.56	992.63	885.419	1119.44	168.597	819.598	33.7139	767.169	1539.19	857.666	959.486	1079.78	857.591	704	468.881	460.001	291.465	717.712	1172.29	1185.08	1009.32	1640.82	821.416	768.234	856.607	1673.25	698.162	1917.66	649.952	585.838	556.595	589.887	550.486	589.553	555.841
319	4.23_317.1506m/z		317.151	4.22972	pos	1961.42	2006.71	8026.01	236.59	0	2608.63	3972.25	5922.17	320.683	1031.88	241.474	115.837	816.796	2161.56	531.474	325.691	1735.95	658.205	351.983	262.935	285.904	8388.67	207.4	231.991	112.426	522.447	1110.59	626.713	3948.57	954.93	1549.38	1561.69	1542.04	1547.03	1670.58
320	5.37_408.2952n	408.295	407.288	5.3664	neg	4.8668e+06	14804.2	22048.3	3.19825e+06	2.43914e+06	1.44596e+06	2.21428e+06	4001.71	244023	10282.1	3.22003e+06	108607	557735	27096.8	6595.97	1.75598e+06	30091.8	3.06015e+06	1.31337e+06	18394.2	200552	106246	14681.2	88149.4	3.25824e+06	3.40425e+06	2.03987e+06	3.17912e+06	54968.1	296467	1.22644e+06	1.16267e+06	1.16611e+06	1.1212e+06	1.13685e+06
321	0.67_112.0501m/z		112.05	0.66655	pos	1043.91	3723.73	2017.52	1773.91	2948.5	2499.09	763.173	1907.9	5394.51	2918.62	1446.44	1239.53	1816.63	1384.35	1975.9	2016.21	1754.98	3175.85	2231.92	3397.39	1556.76	4232.08	2088.85	1485.51	1952.87	3065.74	3343.72	2879.57	1270.5	1039.68	1454.18	1527.28	1409.92	1402.88	1433.31
322	1.87_207.0528n	207.053	206.046	1.8687	neg	7472.79	0	165.996	56.8257	0	2100.14	7760.27	1190.99	1050.42	1203.94	1535.62	11363.1	2200.4	911.149	3133.26	0	14.328	2023.2	8161.69	0	6918.19	1551.11	261.564	612.675	87.2476	0	1312.58	30.1165	562.159	16385.4	1743.39	1690.84	1803.02	1788.12	1663.86
323	4.97_210.1623n	210.162	193.159	4.9728	pos	2512.22	2474.65	1822.79	2797.51	2821.81	2752.44	3503.79	2379.4	4856.99	1602.77	3764.35	2962.28	2174.04	3114.79	2779.84	3738.52	1930.47	2581.72	2094.04	4081.39	2080.83	3012.54	2205.41	2502.67	1594.96	2332.04	2266.72	2608.24	1513.69	2201.98	2249.59	2291.31	2117.26	2301.75	2300.33
324	12.70_101.9414m/z		101.941	12.6996	neg	6071.98	9773.63	4279.2	9037.61	11604.2	7025.49	5347.72	4114.98	8303.88	4696.21	6945.47	5678.86	4968.13	3984.41	5203.88	4778.96	4682.14	5626.51	3647	4943.37	5060.46	5815.26	5528.3	4004.87	6346.96	5003.21	3437.35	5962.21	5259.47	5017.51	4129.48	4052.97	4006.87	4010.35	3759.47
325	8.16_521.3028m/z		521.303	8.16377	neg	357.288	816.795	145294	65.2961	0	31244.4	203.629	29317.8	2228.01	102917	374.827	2331.96	4041.2	2694.58	24299.4	28798.8	6844.27	675.252	745.17	8551.25	3439.51	1617.74	3116.01	2160.53	1599.97	58426.8	962.271	1385.56	1545.25	9175.26	7853.83	7839.86	8114.57	8405.6	8420.14
326	9.45_607.3889m/z		607.389	9.45348	neg	13541.5	8593.94	3612.82	40354.8	32254.5	28098.4	153553	37.507	937.558	0	10125	2993.86	1357.66	0	0	61.1629	684.028	2155.87	2175.59	794.965	72.5531	2222.07	645.227	718.338	63064.7	13389.4	16744.8	74881.1	0	609.49	6969.86	7509.29	7307.1	7466.05	7649.88
327	9.36_88.0785n	88.0785	177.164	9.35543	pos	1701.43	6429.76	5049.72	634.447	2298.15	3937.26	2164.66	5233.14	8638.76	3285.32	4138.3	3955.71	537.096	3047.76	1623.25	659.917	2362.53	1453.57	4081.05	3163.79	15684.6	917.168	3949.84	12133.8	3217.2	13815	959.606	1474.28	1581.76	4094.87	3157.78	2921.72	2915.1	3078.5	2966.81
328	0.70_181.0743n	181.074	204.088	0.699333	pos	16954.3	10527.1	4099.74	6480.7	20431.9	10781.6	20452.7	4551.6	9127.05	4409	16996.4	15253.4	5949.36	4193.38	7748.65	7234.35	10640.2	6536.76	8785.84	5257.02	13181.4	13145.5	4945.45	6243.34	19156.7	4644.55	6811.1	5550.75	16608.1	10054	7067.56	7248.99	7050.2	6620.18	6806.86
329	1.33_99.0688n	99.0688	100.076	1.33337	pos	153944	300805	2438.73	3098.62	170136	80589	21102	4798.01	57379.4	11598.6	16654.9	15745.6	81825.2	8723.19	9730.66	13080.1	5666.06	8962.69	3560.69	6127.35	50586.5	6654.98	9866.08	29470.8	75382.6	10925.3	1449.42	5854.16	213178	109279	24920.9	23766.7	25013.7	23497	23141
330	12.54_81.5192m/z		81.5192	12.5354	pos	1408.32	1627.54	986.561	2028.78	2113.86	1647.93	1734.95	1062.19	2579.84	1289.31	1689.43	1472.02	1562.83	905.753	1328.02	1286.34	769.01	1406.49	1238.4	1526.73	1253.64	1627.78	1288.3	924.747	1551.1	1259.48	1091.98	1706.87	952.09	1376.54	945.379	910.178	897.5	876.735	863.197
331	12.44_116.1436m/z		116.144	12.4371	pos	819.29	1174.44	599.21	1248.74	1194.33	988.392	943.894	687.468	1455.73	772.422	1065.05	903.661	751.459	568.327	875.505	748.076	415.396	721.019	739.269	860.284	689.464	968.858	823.143	550.606	884.992	771.709	668.499	972.117	569.141	772.608	536.87	523.828	511.729	554.229	555.741
332	0.67_139.0068m/z		139.007	0.666567	neg	705.56	2001.17	446.727	1229.75	666.817	793.517	194.11	516.973	1184.41	196.137	236.308	2130.69	15257.4	741.461	946.637	7331.95	185.898	7106.81	238.799	1420.65	445.589	2211.09	288.453	1417.09	2496.97	310.976	475.756	2352.28	7650.35	276.398	1046.97	1045.83	968.139	1042.05	1061.07
333	1.84_123.0718n	123.072	247.144	1.8362	pos	517.95	424.548	111.847	546.782	180.552	295.351	302.749	118.675	146.695	308.364	498.545	483.689	168.788	104.49	28499.7	213.076	100.999	79.7418	213.88	308.782	540.206	136.273	114.148	1132.24	565.868	360.384	57.8143	178.097	183.979	130.978	1464.54	1600.6	1585.05	1534.07	1513.99
334	9.36_95.0858m/z		95.0858	9.35543	pos	671.946	2085.9	1459.97	351.099	817.577	1250.08	965.189	1519.2	2814.14	565.703	1793.15	1666.95	228.384	955.341	857.984	421.239	887.287	564.252	1352.4	1145.35	4843.65	408.232	858.118	3515.15	1167.46	4433.77	458.792	689.447	589.468	1643.13	1017.97	1101.87	1086.93	1063.07	1021.5
335	9.36_560.4827n	560.483	581.457	9.35517	neg	7063.65	17157.6	29069.8	40876	6887.87	20360.3	22590.1	27127.8	31692.4	777.707	31814.6	10559.5	19656.3	16834.7	12903.7	28508.3	34973.8	46330.1	17369.7	635.274	4042.29	7709.13	11034.4	14592	23923.2	20548.3	10767.4	26019.8	39308.1	26162.9	11505.7	11602.2	11884.4	12162.8	12553.3
336	0.69_104.0104n	104.01	124.992	0.688417	neg	2954.87	1684.54	123.714	513.671	348.643	920.651	1944.35	130.046	483.667	102.349	11555.6	1943.97	127.04	55.1663	77.4433	150.845	5124.26	4641.05	493.999	61.7324	62.363	823.703	119.851	71.3145	753.499	42292.9	96.9788	655.245	109.192	131.262	1968.95	1913.04	1892.68	2027.32	1848.8
337	4.86_429.2630m/z		429.263	4.86355	pos	3704.13	0	0	3166.65	18860	4004.65	9870.1	30.2325	330.659	80.0306	9079.77	7824.33	6495.36	88.9433	109.024	201.574	5698.04	469.113	96.9112	0	9017.28	0	0	24.319	4896.27	814.206	106.772	135.107	5618.44	12974.3	2664.29	2764.17	2899.96	2811.02	2670.01
338	8.15_74.0758n	74.0758	171.139	8.15312	pos	201.297	1816.91	4976.62	7689.48	1809.89	3253.24	6704.3	2124.53	3239.14	717.02	2021.17	2003.24	2440.27	1334.01	1672.73	611.775	1509.89	1426.78	3678.78	757.909	7007.82	841.096	767.941	8725.37	2068.63	5223.38	1840.79	1453.13	1134.33	3357.09	1738.7	1715.51	1706.99	1801.31	1629.8
339	0.67_115.0636n	115.064	116.071	0.66655	pos	11972.2	4705.89	5003.91	183728	6118.69	42980.2	154963	7096.54	5256.71	7976.48	15143.4	13716.4	9438.59	5521.96	10914.5	9894.1	4072.89	8886.24	10215.3	4961.95	5754.81	12535	7514.98	3337.77	5608.13	7034.64	8055.84	5933.09	7837.87	2970.82	8190.88	7979.52	8167.61	7607.09	7623.19
340	1.93_93.0344m/z		93.0344	1.93435	neg	8.75365	302.194	0	133.165	0	52.466	0	12.0878	15.9936	0	631.735	23.5137	63.5331	3.09514	8.91866	11.227	5.33276	172.443	0	0	0	0	0	0	458.179	435.072	11.0242	525.137	0	0	253.804	277.599	259.199	268.099	258.194
341	1.46_128.1073m/z		128.107	1.46447	pos	856.061	418.215	305.95	3256.88	191.111	644.212	377.898	54.951	138.831	198.004	140.753	117.598	282.066	1047.99	242.607	895.453	1515.71	396.798	340.833	566.231	285.367	1030.22	264.964	718.181	411.577	208.572	885.709	523.106	2419.07	574.528	544.802	551.358	538.138	530.71	501.813
342	8.86_179.1441m/z		179.144	8.86362	pos	127.807	281.887	146.021	281.404	0	203.303	472.168	126.704	325.283	68.4529	946.321	908.489	69.7658	147.608	144.21	0.0591354	200.163	26.2205	188.448	343.41	723.973	7.30188	43.0796	394.001	234.133	641.024	8.2454	93.7544	199.983	217.837	309.46	294.486	313.771	289.021	310.47
343	9.49_252.2461n	252.246	253.254	9.48653	pos	0	4562.13	2520.28	0	998.223	1800.1	31.0996	6338.4	935.595	815.159	0	0	0.243698	573.864	184.771	654.472	2093.07	39.9637	729.038	333.101	6274.51	124.199	1792.48	2197.99	5717.75	7745.72	574.602	114.912	1378.49	3381.68	1483.36	1523.86	1420.84	1500.32	1568.02
344	5.81_285.1378n	285.138	286.145	5.81432	pos	0	0	72.1149	0	649.052	93.5689	20.2336	75.7316	0	24.9882	71.1665	381.599	0	2775.47	768.611	25801.1	39501.6	19.2835	1182.58	1999.12	14.9878	39.3072	32.2346	543.088	0	398.928	70.7329	23.4924	5.36183	10.37	4108.63	3892.76	3756.14	3865.31	3775.25
345	5.11_283.0619m/z		283.062	5.11485	neg	1.74238	5.85161	3.0544	0	0	57.1029	1.25926	3.53634	498.181	0.300874	1.74119	2.57837	8.29912	275.669	27.8084	0.391323	33.5053	15.3889	7729.72	0.283502	0	0	0	28.5301	11.872	1642.52	3.48239	16.3993	2.38519	101.6	282.961	278.059	293.226	296.264	271.601
346	5.99_387.2553m/z		387.255	5.98913	neg	0	0	23921.6	0	0	11977.4	25360.1	39279.9	1810.04	17424.5	0	2331.52	658.209	5960.15	17097.4	175.906	6920.68	519.205	401.301	675.904	9945.97	797.928	1965.66	4980.19	13.5621	11196.9	1577.54	4.11622	9925.43	6011.32	3976.85	4156.65	4305.28	3944.71	4171.83
347	1.87_163.0631n	163.063	162.056	1.8687	neg	19128.8	92.2131	678.541	646.643	411.626	5580.85	19001.4	3493.17	3415.95	3359.36	4310.53	26871.6	5148.67	2491.44	8429.68	179.212	161.851	5513.76	20101.8	618.072	16634.6	4570.51	1238.72	2141.43	41.7743	343.963	3504.37	142.032	1856.58	39953.2	4673.01	4478.66	4319.47	4635.41	4339.17
348	5.89_315.2559m/z		315.256	5.8908	neg	12.5693	172.541	1910.7	526130	18939.5	65024.6	32923.7	564.865	1180.85	3386.83	344456	732.887	361.286	4637.82	2179.26	13878.6	80064.9	606.738	1051.42	1534.22	2156.38	1824.19	652.66	3093.67	162.938	357.876	328.863	299.325	380.475	3875.08	9501.21	9037.03	9083.77	8571.5	9072.72
349	1.61_205.0977m/z		205.098	1.60648	pos	4177.59	676.14	591.591	75.9358	663.814	1308.14	3438.43	339.573	912.083	898.062	4153.22	4119.51	1027.14	489.053	666.529	935.868	433.458	664.162	986.653	156.018	626.876	1644.84	966.977	444.283	3495.27	842.47	1476.38	352.834	1708.14	75.0828	786.282	757.021	781.05	763.025	829.694
350	8.66_441.2638m/z		441.264	8.65577	neg	0	1084.48	277.125	101.922	0	631.275	0	1268.38	2611.7	337.873	0	19494.6	961.191	2911.75	4996.28	0	20988.6	120.017	22.3887	33270.9	4810.72	2377.13	1696.09	3412.1	0	77.635	63.9283	0	121.49	4316.16	3093	2871.33	2838.77	3014.46	3023.86
351	0.92_159.1497m/z		159.15	0.917933	pos	13091	17793.5	15536.3	814.243	4198.29	7643.41	1940.24	291.668	14118.9	1006.52	68.4468	152.638	6459.64	40142.4	536.6	3718.24	39860.3	10125.1	3675.09	8622.4	11302.5	6784.41	1428.13	4971.86	6707	3461.73	16527.9	2109.52	35223.1	18733.4	10965.3	11372	11071.8	10791.6	10296
352	7.61_426.3585m/z		426.359	7.60677	pos	9842.36	1383.35	946.077	5593.92	2260.6	4251.21	10902.3	4605.84	1570.41	1156.01	483.399	261.865	3385.52	5684.41	3098.88	2598.24	6555.47	6122.9	1026.3	3672.71	2250.04	2229.79	8760.89	5035.62	4303.58	8904.09	528.351	1674.41	525.215	12279	3473.3	3582.42	3430.17	3557.64	3264.23
353	10.81_206.9973m/z		206.997	10.8087	neg	10749.6	14831.2	6027.8	13092.4	12086.1	9779.22	7183.5	6190.53	10918.5	6933.39	9620.99	8262.83	7251.63	4925.88	7707.58	7538.9	6225.01	7980.95	5345.62	7063.59	6919.26	8869.77	7608.43	5913.69	8668.48	6294.63	4989.84	8984.95	7229.44	6976	5637.11	5577.02	5209.19	5268.19	5281.24
354	12.50_108.0810m/z		108.081	12.5027	pos	126.143	169.249	89.7747	158.735	191.511	150.811	146.259	96.5749	246.43	132.625	137.056	135.356	113.856	109.758	137.538	111.427	66.6945	97.5904	96.0684	155.972	87.8534	73.5872	107.962	74.0888	117.254	130.125	77.4043	153.77	81.8209	81.3086	79.2301	85.6525	81.8262	81.2029	77.8172
355	1.13_209.0927m/z		209.093	1.1256	pos	108.518	123.405	45.6979	185.886	93.2641	184.502	86.7217	490.827	36.7822	489.416	24239.5	22364.5	32.0246	1038.46	1539.58	498.778	1008.8	153.045	257.689	464.027	759.75	21.7756	998.46	621.691	412.481	392.634	469.657	342.584	8350.12	214.672	1101.6	1126.79	1213.67	1133.36	1145.18
356	0.59_272.9599m/z		272.96	0.59	neg	27839.8	18886.6	4993.64	33515.3	73760.2	20263.8	158.62	15375.7	2247.26	5596.78	17371.1	37576.6	43324	25185.1	4357.54	15786.1	385.631	16895.7	30875.1	14285.8	46989.4	68765.1	8118.01	7427.37	74658.4	41261.8	31151.7	70729.3	67457.4	87116.1	18378.3	18906.7	18393.1	17848.4	17149.2
357	3.10_188.1046n	188.105	187.097	3.10417	neg	694.949	2192.03	870.558	995.822	1296.66	1894.88	2171.97	4843.85	1471.7	2516.37	2000.32	1702.41	1972.11	1108.53	6252.36	2846.04	3704.44	1540.2	1096.33	1300.6	7079.83	1938.95	2983.84	2198.37	1138.68	2075.51	1075.96	1201.7	3492.48	3048.05	1695.46	1606.24	1548.93	1659.33	1578.29
358	5.15_360.1977n	360.198	359.19	5.14762	neg	18.507	1568.22	2953.98	14.278	0	6788.29	0.451	26723.9	1744.13	28071.1	70.4858	2971.92	4131.78	1852.14	7266.94	129.803	2366.71	103.189	259.787	94.8193	10141.6	18351	4578.98	12019.9	57.5719	0.540758	189.466	74.7609	1860.53	2928.14	2834.49	2721.46	2748.94	2836.96	2590.35
359	5.48_449.3155n	449.315	432.312	5.47555	pos	4596.99	1694.19	790.166	1226.38	75387	18579	1429.66	1858.68	77511.8	2716.2	2175.84	1498.35	81692.1	4218.03	3577.97	34952.9	51491.6	10875.7	3225.06	4197.43	2166.03	1839.68	1689.36	2704.56	1145.66	276657	1526.28	22121.9	671.568	1164.41	13846.2	13847.5	13021.7	12743.9	13323.6
360	8.15_115.0755m/z		115.076	8.15312	pos	24.7452	540.281	1571.4	2446.5	464.957	999.544	2152.84	623.012	971.537	200.621	729.562	592.797	848.216	462.215	503.014	169.738	453.372	382.904	1255.53	234.493	2224.99	274.05	206.553	2577.43	767.861	1595.42	601.003	407.837	368.644	1146.55	585.962	561.321	600.942	548.142	563.497
361	4.64_459.2444m/z		459.244	4.64488	neg	0	0	49.7519	0	0	306.948	67.019	2531.77	0	113.987	0	0	9950.93	197170	2312.72	0	47.4653	4179.25	45.573	28.129	914382	19.2445	395.5	65.3225	0	0	693.101	27.1962	7288.81	11868.8	19698.7	18895.9	18897.3	18146.3	17962.2
362	1.72_173.0453m/z		173.045	1.71557	neg	34.1733	0	4.25863	21.9258	0.604363	24.4408	52.132	69.5263	24.6416	12.7057	118.827	66.1783	51.6705	435.156	33.8438	690.42	0	340.548	2.55247	0	0	0	34.3751	0	358.987	26.8242	0	395.168	59.6893	1.90748	862.161	794.701	836.289	851.749	876.206
363	9.83_323.2207m/z		323.221	9.82513	neg	5212.55	5967.54	5992.1	9508.26	4992.62	5743.9	6060.28	3283.66	5877.11	4800.96	6783.02	3403.8	4674.18	3256.62	3302.01	3295.26	4950.87	6272.03	4466.13	3692.76	4435.52	5480.76	5355.73	4178.62	10246.3	3812.22	3881.24	11754.2	5456.57	4708.6	3111	3161.89	3174.79	3148.45	3408.95
364	8.86_149.1331m/z		149.133	8.86362	pos	352.934	503.501	347.003	1435.46	293.114	613.161	858.755	407.453	933.302	386.928	2222.07	2024.62	414.857	394.467	590.263	263.966	425.478	376.398	426.765	794.87	1241.38	192.987	433.898	564.519	854.771	998.091	385.28	812.296	491.355	817.356	602.749	628.745	640.393	652.654	664.619
365	0.58_122.0324n	122.032	123.041	0.57915	pos	7386.54	7147.6	3297.59	11847.2	15798.6	6834.59	1548.11	6815	3261.78	4408.84	20513.9	18545.2	12194.6	3436.85	7394	12858.6	5857.84	19754.6	16714.8	17400	6816.93	8531.82	3328.58	8019.69	7133.32	12107.8	1033.84	14507.7	7726.13	6634.38	6361.14	6486.35	6306.06	6038.17	5930.56
366	4.27_377.2326m/z		377.233	4.27342	pos	1724.17	256.713	0	531.744	88.6659	416.387	61.758	215.278	72.4629	796.691	716.941	635.079	1579.28	1320.71	468.454	657.226	4339.95	184.803	290.07	2979.09	173.665	1422.17	173.461	416.382	0	742.939	60549.8	1684.89	142.326	3206.1	4864.72	5188.73	4702.16	5001.03	4846.53
367	5.53_497.3053m/z		497.305	5.53008	neg	2692.23	1560.57	7447.3	2434.15	2443.78	5210.44	18549.5	2840.13	6608.2	2318.06	4761.04	4026.75	4017.19	4996.52	1462.07	4416.13	7232.03	4244.65	18819.5	10353.2	1532.34	2093.25	1708.51	12341	4460.37	5406.77	12737.9	4397.53	5321.34	3384.12	4167.57	4187.29	4278.68	3946.31	3938.3
368	12.74_141.9596m/z		141.96	12.7433	pos	88106.4	108080	61325.1	128187	132515	102667	103332	69045.8	149885	83531.7	101753	93900.8	88326.3	59466.8	87198.7	78510.6	46087.5	81855.3	78513.3	96360.8	75618.3	96346.5	82547	58614.1	98831.4	82844	67928.4	112481	58380.8	83777	57158.2	57473.1	57560.5	54595.4	52909.3
369	4.55_186.1620n	186.162	167.144	4.54665	neg	0	0.148336	1203.46	0	626.016	640.065	0	2558.83	590.099	782.027	0	3417.84	6612.41	3629.12	12192.9	998.513	2662.99	24365.2	255.117	915.508	7682.12	12399.5	5043.25	1221.32	0	1424.47	837.65	0	46467	6933.38	2329.2	2131.84	2152.01	2178.5	2262.53
370	4.52_569.3364m/z		569.336	4.5248	neg	469530	42.53	82.1798	206.981	120.255	52488.8	1046.1	852.937	136.62	381.482	44.9164	166.347	60.5968	265.043	128.217	1101.31	248.593	115.175	3065.37	458.596	181.655	16.8066	184.619	544.062	3158.3	1252.45	539.606	3016.19	130.275	150.896	8302.69	8314.91	7866.4	7834.07	7649.83
371	1.56_181.9918m/z		181.992	1.5627	neg	3732	58.3288	33.0112	75.311	2232.59	687.964	17.8456	29.461	0	13.1328	0	0	9475.49	13.1026	64.4677	6.98356	47.4126	5905.83	31.0656	5.92205	2237.12	12530.8	12.7505	1364.11	622.427	50.6538	11.3813	547.654	871.278	36.4133	1047.28	1001.32	1043.68	973.071	1067.77
372	5.37_837.5574m/z		837.557	5.3664	neg	49424	0	0	72107.1	70548.3	24548.7	27552.8	0	1305.8	0	63129.3	0	10507.8	0	0	36039	0	45834.6	15069	0	1404.46	0	0	0	57134.3	39563.7	26222.7	53536.3	0	3471.91	25195	23373.4	24287	22887	23609.3
373	2.13_221.0817m/z		221.082	2.13117	pos	9.42954	770.449	0	3868.28	80.9764	928.704	18.2832	3583.73	27.187	0	30.6431	51.0742	0	0	3.69096	27.3161	6.79274	48.5812	2008.46	22.0108	3815.5	51.7883	0	956.706	0	9295.68	57.6548	5544.65	12.0114	13.8863	923.21	859.657	852.284	875.178	838.536
374	1.28_164.0719m/z		164.072	1.27837	neg	69624.4	10812.6	1738.1	1486.17	24199.5	14302.4	15563.5	1243.72	2099.62	1953.69	4376.34	921.797	1800.34	2608.14	2188.54	1640.78	3198.41	923.985	3011.61	3560.74	3090.91	745.766	3418.24	1826.53	1256.16	3291.95	3708.18	1426.02	2314.98	2370.8	3617.1	3613.66	3318.29	3470.16	3402.4
375	3.24_345.1346m/z		345.135	3.23518	neg	87.7872	364.388	2040.93	357.883	101.089	1296.34	102.825	2035.65	4220.23	2356.25	480.458	1349.14	1739.53	3012.06	442.596	4970.57	1442.32	70.6515	2432.85	2594.46	7192.22	6912.71	860.115	5163.57	444.016	224.544	471.483	488.529	20688.3	9946.4	1713.87	1695.84	1578.16	1624.15	1588.85
376	0.67_118.0635n	118.063	101.06	0.66655	pos	27095.3	40021.5	4206.62	5048.29	22788.1	18453.8	35628.3	8764.05	14001.6	8530.46	20018.5	17718.6	12739.4	14041.4	13457.1	15467.2	5029.8	5623.59	6952.01	7186.31	4530.32	21579.2	11692	7871.59	17792.9	6379.04	6831.09	10848.3	15912.1	80362.3	10844.1	10945.8	11228.9	10322.9	10304.8
377	0.59_84.0812m/z		84.0812	0.590083	pos	1285.34	1490.43	473.617	1949.59	1702.05	1147.5	1007.66	744.395	791.335	883.128	1397.71	1240.17	933.888	545.198	1104.08	1021.21	1007.72	718.095	638.853	934.658	1324.58	2896.02	1050.24	921.884	696.479	589.23	1245.57	721.351	1126.26	666.867	668.739	738.04	696.527	685.686	683.638
378	5.17_556.3338m/z		556.334	5.16947	neg	47634.4	12860.6	395.904	7386.53	10068.9	9320.02	4826.59	107.62	557.126	42.5109	7626.21	80.6081	12048.2	592.445	43.5074	751.659	5610.79	94155.9	8816.16	1091.44	367.962	583.6	363.601	3351.46	7177.86	76445.9	3001.06	6813.93	225.565	58.9286	5831.26	5653.69	5682.55	5990.31	6184.94
379	2.59_130.0654n	130.065	259.145	2.59003	neg	2470.1	6868.99	1688.47	105.543	380.745	1911.63	2684.97	1382.11	568.525	1055.19	1024.83	610.091	1466.4	666.577	233.785	812.14	801.675	2301.56	3307.27	4566.48	379.555	925.168	739.965	1513.87	808.913	835.025	1367.81	671.972	1320.86	1130.84	1178.76	1202.19	1123.12	1232.89	1141.56
380	7.55_186.1254n	186.125	185.118	7.55217	neg	233.861	1772.76	2889.63	21035.2	1336.59	6087.1	24461	686.022	1873.29	495.524	3319.52	770.161	2367.45	1209.1	16.7738	5576.63	174.215	1374.26	1230.95	215.952	27.0167	1157.05	42.0165	582.779	12580.8	1568.66	867.878	12294.8	1121.82	678.384	2838.98	2882.36	2702.8	2719.79	2625.97
381	0.67_191.0563m/z		191.056	0.666567	neg	703.662	504.837	171.805	4174.69	976.465	924.26	937.163	321.73	396.32	131.675	974.73	1330.36	670.614	701.052	3378.96	1108.63	460.218	651.035	143.604	190.832	188.233	1439.09	132.879	109.215	577.766	272.341	2741.48	527.451	337.893	154.253	3581.31	3689.93	3342.7	3442.34	3566.08
382	4.46_212.0841n	212.084	469.228	4.45935	neg	941.453	7072.93	304.433	371.955	3512.73	2636.34	4546.9	1798.08	5070.45	108.128	3183.49	45464.3	6720.35	4524.87	2275.82	4827.09	22147.7	26716	1452.14	14910.9	5391.77	7777.79	1251.67	61721.6	3605.84	82916.6	11467.1	3407.43	1698.73	8063.98	8439.5	8249.84	7936.86	7897.94	7663.02
383	4.68_407.2859m/z		407.286	4.67765	neg	546618	6771.52	4073.25	31962.7	596241	160425	225957	8686.88	20067.5	3444.32	295141	30170.1	7678.19	2322.5	1009.22	153745	115705	471599	158710	1613.49	3848	12865.1	2895.7	3597.28	373933	299934	219825	385154	7749.98	10271.2	97276.4	96922.6	89633.9	92010.2	90691.1
384	8.59_404.2952n	404.295	403.288	8.59022	neg	171.824	1575.51	17924	1280.03	2339.77	24082.7	0	116180	19484.7	57788	4444.87	48505.5	8602.05	25678.5	64193.6	5230.32	3607.81	1662.6	1869.39	22398.9	57636.6	6321.96	143818	38645.8	625.041	19171.9	6935.52	929.51	5256.92	23030.3	10868.5	11451.2	11977.8	11727.7	11863.2
385	4.80_331.2493m/z		331.249	4.79773	neg	0	0	4855.6	34711.1	2525.98	6435.87	13.2114	3126.57	4499.1	8191.24	599.799	4293.68	179.378	6817.18	13201.6	225.089	6803.56	56.8807	254.713	7080.82	3824.93	19259.6	3678.62	5626.37	55.5081	94.5161	0	40.3605	1039.26	11818.8	3304.47	3244.04	2992.71	3112.65	3194.02
386	6.56_424.2488m/z		424.249	6.55752	neg	4987.01	20441.3	5235.07	1949.48	515.061	6611.82	4655.95	2828.03	16794.8	2099.74	1254.2	9520.83	5208.55	5140.78	6544.41	3916.91	4796.38	1825.84	4066.43	13631.8	3276.3	11103.7	5932.36	2756.04	513.797	2793.1	2656.77	1194.73	8834.75	2050.33	2887.48	3114.01	3065.54	3077.7	2868.67
387	2.09_158.0968m/z		158.097	2.08747	pos	2295.83	976.825	1301.55	1488.43	2115.26	1537.88	759.648	3396.98	661.625	844.741	2335.72	2548.02	7603.16	2761.36	5948.2	3422.44	1634.35	1267.27	13084.5	3931.1	29588.3	838.337	3845.83	2021.77	3200.72	3272.8	1097.49	829.942	3413.07	818.903	1817.89	1881.93	1894.1	1992.52	1984.87
388	0.66_132.0303m/z		132.03	0.65565	neg	975.396	2440.33	2010.07	2697.95	2271.57	1660.17	1776.64	812.384	1125	832.143	927.503	1080.21	1335.82	968.261	2014.74	2201.76	2731.11	1684.89	1694.89	5251.11	2007.85	901.912	1372.14	1445.73	788.591	2243.45	1391.98	692.978	1715.07	1197.67	1086.94	1176.69	1130.21	1065.25	1130.45
389	1.33_94.0596n	94.0596	117.049	1.33337	pos	387.364	78.5148	87.8047	13.737	144.637	4354.72	38316.6	83.5495	37.7381	42.5486	158.48	128.873	17.0298	9.03034	75.748	121.631	177.08	13.4094	240.682	169.859	60.3631	319.552	111.735	35.414	46.7459	325.386	65.9113	87.5731	79.5777	31.851	1238.62	1236.16	1197.83	1310.32	1306.66
390	3.40_155.1074m/z		155.107	3.39905	neg	223.981	534.601	61.3846	82.2217	459.141	384.267	251.382	1105.68	339.099	400.911	373.558	803.679	548.793	2169.78	1594.51	483.285	4665.13	1838.3	275.072	610.917	812.526	700.481	738.018	548.197	289.87	619.544	1467.08	303.848	292.308	409.965	642.221	647.016	613.892	657.304	598.542
391	7.77_262.2298n	262.23	263.206	7.77055	pos	67.1143	296.244	2495.07	4299.83	0	1708.16	671.845	1492.94	3085.72	2964.67	131.513	25.0912	4184.96	4311.28	3597.62	5578.65	1614.73	4216.44	2220.86	1618.4	550.736	2035.4	2780.14	2846.03	1202.19	2573.13	3316.82	3264.06	73.3718	209.693	1851.83	1779.15	1903.4	1718.76	1799.75
392	5.80_392.2941n	392.294	375.291	5.80338	pos	844.696	0	12392.3	0	1072.69	3602.31	4462.15	1559.45	3038.17	9051.29	516.181	487.394	21254	52267.8	5968.84	29576.3	12916.8	38467.4	16295.3	6305.02	764.199	906.44	7736.05	8844.49	499.254	2378.54	7983.25	23830.6	362.391	1398.46	5796.78	6200.74	5607.08	5928.66	5721.82
393	9.21_521.3269m/z		521.327	9.21313	neg	0	0	577.101	0	4985.56	6086.45	0	2211.57	332.434	46671.4	272.718	1498.47	201.07	1417.19	17549.1	7405.01	161.526	46.733	207.541	888.095	485.732	107.988	58.4253	191.63	452.937	56.3353	169.531	837.144	12198.9	65.5731	2555.77	2549.64	2399.52	2463.76	2333.94
394	6.38_356.2724n	356.272	357.285	6.3826	pos	1.35594e+06	884.009	10449	368739	968700	343002	189085	1415.54	175147	16656.9	458313	399106	812240	15003.9	3855.08	19322.4	342909	23435.1	5565.97	55321	38861.4	1999.83	2365.85	5469.16	576047	68787.5	3727.21	25144.3	197962	409844	242810	242316	230901	221669	229062
395	0.67_113.0837n	113.084	114.092	0.66655	pos	10069.2	5769.56	5960.82	7426.7	189867	34594.4	2251.73	22975.4	12808.4	54221.3	6573.87	6021.84	3724.32	1792.72	2374.06	10103.8	8487.67	828.013	150030	2468.04	453761	2750.76	40498.1	3885.87	26503.2	1405.05	6069.34	1419.08	42256.4	5027.22	11107	11483.8	11128	11288.3	10346.1
396	0.73_124.0399m/z		124.04	0.7321	pos	12210.4	26502.7	29819.3	5520.39	19892.6	19750	5557.29	28340.2	30533.5	19373.5	26198.2	24385.2	31536.9	21694.6	29224.6	46237.2	13710.5	31798.9	38062.5	28236	29192.2	68823.1	38209.5	33440.4	13815.4	33854.9	32913.7	29243.3	25425.9	20726.6	15687.4	15866	17279.7	16559.7	16625.6
397	6.54_94.0786n	94.0786	189.164	6.53545	pos	0	0	1131.39	0	40.027	428.72	41.4911	502.968	890.961	1251.64	196.998	179.34	1838.92	1818.59	1214.87	1932.91	1092.34	2175.28	1288.27	1358.13	528.377	431.766	1135.62	1254.16	44.8529	765.61	1115.49	1571.48	62.3044	456.132	938.803	922.498	862.571	860.644	901.762
398	8.77_297.2441m/z		297.244	8.76522	neg	0	4.94396	41.1963	93.1117	0	1232.48	86.9788	3238.76	1454.94	6172.42	0	49.9945	802.221	4251.97	6684.17	1038.68	0	0	144.471	0	34.0781	549.809	1275.48	5515.58	0	407.957	34.5067	116.044	80.0581	50.9057	760.142	794.34	842.582	775.371	795.047
399	7.74_376.2991n	376.299	375.298	7.73778	neg	1021.26	79304.7	1.4138e+06	2771.76	4618.35	560033	104.834	797511	1.38589e+06	1.35527e+06	7435.83	1.69242e+06	956122	1.42876e+06	1.45329e+06	23856.7	2.00984e+06	35418	11074.3	718282	3.37041e+06	817466	2.08267e+06	2.69879e+06	735.164	2.09862e+06	1.05431e+06	1378.19	1.108e+06	2.18693e+06	946217	892522	876909	865186	859864
400	12.70_146.9388m/z		146.939	12.6996	neg	12437.2	19055.6	8644.85	17765.9	33135.5	14979.3	10653	7955.72	15730.6	9435.34	13530.6	10621.4	10237.1	8021.9	10062.6	9502.74	9478.63	10688	7426.85	9795.97	9849.17	11889.8	10460.6	8299.6	12593.1	9620.82	6930.19	12261	9787.7	9682.26	7972.99	7743.35	7347.74	7751.96	7265.57
401	7.83_506.3269m/z		506.327	7.8251	neg	55415.7	7876.5	12113.5	44224.9	4368.34	29907.6	38406.1	10503.6	79649.7	16610.5	3266.26	11383.2	43751.8	17137.4	8634.83	10708.3	17028.5	16691.6	10663	32061.2	9646.56	28863	19347.2	24903.8	26394.8	20141.6	2123.63	29394.2	9196.37	15861.4	12127.3	12360.2	12748.8	13232.2	12044.4
402	7.71_321.2676n	321.268	344.257	7.705	pos	0	38.688	782.491	6454.3	1016.56	1900.11	8802.86	6.06123	0	0	1242.17	1321.83	5034.17	19.5167	31.2013	0	10218.1	0	0	269.651	315.705	0	0	323.684	3996.71	24.6685	91.2559	29.5913	101.594	113.875	1179.69	1150.21	1101.19	1161.26	1072.41
403	2.66_544.2464m/z		544.246	2.65587	neg	7613.56	0	18984.5	1036.51	2342.58	3809.35	3819.56	15.2077	348.466	123.743	77.3366	290.199	5606.84	0	0	0	0	5672.24	7400.15	0	0	146.173	0	0	0.383495	564.971	497.703	120.445	830.913	464.344	1409.01	1346.14	1306.03	1267.46	1323.39
404	0.72_78.9592m/z		78.9592	0.7211	neg	3281.23	11975.4	7016.96	4024.98	1626.09	5846	6406.36	3084.23	11958.3	3240.47	5900.79	7822.64	11874.6	6134.01	4438.41	9692.52	1620.7	2578.44	1403.73	1287.34	289.974	7483.66	640.17	7200.19	2405.07	2379.09	786.984	2480.48	1072.25	923.423	3103.2	3033.51	2831.48	3085.09	2906.22
405	7.64_470.3439n	470.344	471.351	7.63955	pos	0	30.9235	281.761	246.02	2713.4	5220.17	0	5650.21	11098.5	26960.7	31.552	0	0	1122.91	1937.11	1492.7	87.5605	896.779	2514.13	12.0648	2040.94	11922.5	30392.8	188.249	234.377	0	0	48.3987	731626	0	9987.58	9743.92	9112.75	9349.56	9190.81
406	8.78_262.2308n	262.231	263.238	8.77632	pos	6865.59	10689.1	4809.56	54491.3	6222.33	14583.1	17990.9	2967.61	24964.6	2247.12	95522.8	91291.3	13522.5	5999.2	18080.6	185.249	7611.82	7405.36	7237.48	23068.2	26301	790.085	3097.77	12348.6	19582.1	20618.8	4010.46	28332.9	12960.5	29538.4	19371.2	19627.8	18841.7	18043.1	18008.2
407	8.91_226.2293n	226.229	271.229	8.90715	neg	7603.9	12786.2	27926.7	1077.65	2234.01	20014	2179.49	11232.6	34599.6	80485.4	20462.2	26745.7	37397.9	32317.5	10687.3	967.165	46848	59484.2	1737.53	44707.2	8537.32	90718.1	21218	35324	730.178	33010.5	7541.68	1539.61	13339.5	19916.5	11899.2	12399.1	12713.6	13008.9	13142.9
408	5.50_390.2787n	390.279	391.286	5.4974	pos	184.732	0	17816.4	157.511	3312.57	10111.3	39869.6	12152.2	3524.72	13983.6	899.103	712.327	19241.6	12625.4	6172.98	22274.9	26105.4	14765.5	13152.5	2193.03	655.684	1256.37	10734.7	5806.79	2554.73	1112.25	13927	15595.3	7833.67	3626.6	7568.75	7259.96	7164.3	6903.62	6878.25
409	3.08_241.1238m/z		241.124	3.08232	neg	12.688	124.885	2389.12	0	62.7338	2128.93	569.947	4323.74	675.11	11002.2	405.212	2665.42	35.8123	1128.91	14210.4	434.295	1974.46	434.747	156.705	2030.62	4555.6	5719.44	3478.18	1684.65	106.71	311.051	186.106	159.28	683.354	5533.16	1651.45	1789.92	1648.83	1781.16	1737.14
410	3.63_612.3658n	612.366	593.348	3.62877	neg	23602.8	28392.9	396948	6257.71	1537.18	310523	8251.17	344440	854468	1.13081e+06	2849.36	568953	156357	630927	385759	37314.2	247828	19720.4	6349.26	17738.4	679563	772707	953864	134735	9904.51	14538.6	5778.09	9776.08	195359	502540	255178	254003	242095	234754	236047
411	3.19_336.1702n	336.17	359.159	3.19147	pos	1861.27	3635.98	3046.43	10.5625	120.235	1548.02	1949	1962.69	32.6807	1313.35	784.872	156.613	740.895	1486.32	505.531	230.906	1931.69	971.82	1434.15	301.77	74.5838	8724.54	26.4706	715.365	1723.12	809.055	1314.47	187.994	6881.84	1606.21	1393.36	1311.13	1267.13	1295.08	1370.29
412	0.96_283.0688m/z		283.069	0.96165	neg	517.514	2702.24	1922.35	168.612	62.1909	964.509	815.248	415.232	1293.47	783.719	77.8186	291.34	2017.05	2163.88	2218.93	130.185	586.25	0	322.576	1172.78	7102.95	322.204	18371.7	719.992	75.2051	191.533	129.93	119.788	937.454	77.0033	1047.24	1093.59	1034.53	1142.78	1068.92
413	12.66_163.9914m/z		163.991	12.6556	pos	6336.14	7452.71	4405.5	9480.3	9039.11	7300.86	7273.06	4739.56	11218.8	5762.63	7032.97	6252.14	6347.46	4141.25	6112.52	5574.82	3352.57	5926.17	5438.57	6560.98	5331.35	7381.65	5604.46	4206.89	6790.69	5782.16	4923.81	7970.83	4135.99	6061.1	3668.26	3838.76	4074.35	3957.13	3806.93
414	7.91_296.2359n	296.236	279.233	7.91277	pos	45.5415	801.462	8740.67	6965.72	1499.36	3180.79	4087.53	3238.66	1146.07	2102.1	861.797	1035.28	6916.44	3431.01	1148.92	3024.48	2743.83	2102.67	4863.85	883.051	6189.34	1180.19	2286.91	2738.6	2161.23	2613.15	4310.53	545.518	1210.78	3354.53	3400.86	3064.18	3252.62	3296.39	3159.21
415	2.74_302.1747n	302.175	301.167	2.74327	neg	51.5902	95.2848	874.924	42.5468	0	272.094	21.0885	528.948	0	834.465	120.383	202.048	110.258	235.05	434.064	114.768	594.866	0	83.6721	303.723	109235	1700.72	274.052	4953.62	53.4	47.1676	52.392	24.4457	30242.2	3839.81	1880.98	1923.67	1977.35	1904.6	1772.65
416	8.36_365.2316m/z		365.232	8.3607	neg	0	5286.79	8074.98	12475.5	6704.69	5350.29	4544.85	7904.77	1744.65	1416.41	13512.4	1401.89	6742.07	1576.09	2081.85	6843.38	6663.16	12299.1	5457.01	1288.27	8074.86	420.81	3275.33	1730.99	25.251	7951.73	5402.01	28.4071	3160.37	2548.5	3607.89	3518.78	3880.61	3755.51	3809.43
417	9.83_355.1602m/z		355.16	9.82513	neg	9552.24	10629.9	115590	32008.3	9513.34	41623.5	160779	10274.6	9804.41	16459.5	12681.2	9573.97	7888.71	8891.06	11203	6092.82	14008.4	21444.3	15978.7	12725.6	11677.1	11368.3	18630.6	11935.3	64266.1	7751.06	9984.01	230361	15818.1	15362.9	7863.54	7809.85	7179.89	7614.95	7310.71
418	6.58_459.2745m/z		459.274	6.57965	neg	12348.1	9855.65	14438	6659.05	10328	14536.8	350.502	17969.7	42872.4	16009.8	5566.26	25667.4	27445	18103.1	21462.1	24614.7	19321.4	28013.2	2753.81	25730.7	19456.7	32263.8	25553	15434.8	16924	19581.6	14965.6	16876	20189.9	20129.3	18109.8	17843	16517.6	17215.7	16715.9
419	10.82_116.9962m/z		116.996	10.8196	neg	5357.71	8252.92	3852.29	7103.26	3786.2	5363.97	5123.75	3833	6647.38	4319.22	6214.73	5004.96	4639.6	3671.23	4734.08	4430.06	4162.99	4672.28	3119.52	4379.97	4225.14	5527.31	4595.63	3815.75	5307.44	3881.02	3374.32	5556.21	4256.17	4268.49	3374.79	3301.99	3102.44	3308.58	3092.79
420	0.57_386.9396m/z		386.94	0.56815	neg	5542.17	2582.89	135.084	7457.04	17939.2	4142.71	0	3123.93	33.7989	470.318	3024.34	8540.21	9402.55	5524.48	255.78	3282.79	0.0201744	2731.88	6924.86	2264.33	11083	16494.7	1630.33	941.21	18360	9614.82	6796.97	17088.7	17696.9	21839.8	3882.3	3801.1	3559.77	3752.04	3548.52
421	1.07_142.1228m/z		142.123	1.07097	pos	5157.41	2406.24	262.159	11.2415	730.333	1074.61	4.92033	278.847	811.191	9.13854	17.5759	63.15	1425.6	503.646	362.815	153.049	1081.97	115.178	419.489	1021.46	4506.75	1701.97	360.972	1343.5	80.7094	1097.46	1871.1	348.802	11436	854.38	1151.36	1072.13	1187.98	1178.11	1164.78
422	5.38_137.0609m/z		137.061	5.37722	pos	44.8992	35.9094	28.9537	1434.89	7.47141	190.326	7.67571	71.4051	28.0003	53.7239	50.5902	12.4894	25.13	61.0196	134.922	33.2301	212.987	172759	12.7495	138.217	16.0625	42.7312	55.8479	31.5053	109.877	10.5163	33.0437	58.0004	6419.75	36.9145	2640.93	2545.05	2801.57	2761.28	2776.39
423	4.66_379.2966m/z		379.297	4.65588	pos	566.498	1965.46	1313.55	6553.49	1919.41	3845.33	1122.69	3850.85	2253.8	15062.2	3076.33	2982.78	8749.11	5966.64	4052.94	7369.06	2016.56	4593.63	3442.19	5953.07	2946.21	11655.6	2579.73	2447.2	853.494	574.167	1454.69	2588.59	3554.66	3653	2748.71	2888.88	2992.33	2989.8	2771.89
424	4.42_403.2699m/z		403.27	4.41565	neg	131.429	8995.01	4827.08	2799.76	937.06	4698.54	3417.29	6904.37	5500.05	8774.83	2942.6	4746.5	8408.33	3730.11	1865.07	23759.6	16083.2	3115.78	1219.97	3162.74	12689.2	10965.7	6604.9	9728.54	2395.43	13078.1	3631.55	2416.01	17272.4	10347.4	4561.11	4519.29	4212.24	4424.34	4174.05
425	1.46_186.1371n	186.137	187.144	1.46447	pos	2659.71	1410.68	2109.56	16873.6	2452.9	3418.19	2320.18	261.289	1960.61	715.161	667.895	633.313	1904.37	4132.53	930.444	3463.57	7204.43	2326.22	2018.63	2628.83	1176.5	3841.15	1259.04	2133.57	2444.29	2477.69	3803.43	2546.88	12654.3	2785.57	2342.98	2382.18	2541.25	2331.94	2511.55
426	0.69_83.0738n	83.0738	84.081	0.6884	pos	2429.99	2606.3	2777.6	4677.48	2547.15	3497.28	1014.19	7389.86	1993.03	6039.88	2656	2495.83	3856.18	3784.26	2809.66	5412.12	4256.35	3235.5	12969.9	3259.77	4335.31	5212.71	6826.29	6685.77	1972.85	4403.49	2982.29	6976.75	3296.7	2750.1	2314.56	2290.51	2519.43	2453.94	2362.87
427	0.87_107.0610n	107.061	130.05	0.874033	pos	1873.93	1477.03	1197.17	5104.28	1063.67	2156.34	2353.31	3152.87	1225.23	1959.62	4711.72	4471.05	1826.79	2834.64	3995.84	2980.41	1842.95	2437.65	2639.98	1741.58	2406.83	4023.45	2432.77	875.683	4008.23	2108.7	1347.84	2305.13	3689.66	1781.31	1813.02	1718.8	1895.79	1751	1737.36
428	3.64_545.3151m/z		545.315	3.63968	neg	62307.6	65311.9	35614.6	7709.21	7050.46	27518.2	26405.7	19255.4	21462.9	2546.08	9279.87	14539.4	22312.5	546.1	729.034	3650.89	21705.3	56495.3	43614.6	66236.8	1199.76	11065.3	2240.53	25154	23026.4	33340.5	26033.5	22626.9	7505.69	12826.8	21001.5	19694.3	19126.5	19108.5	19272.3
429	0.71_176.0327n	176.033	175.025	0.710183	neg	4027.34	2712.33	2999.99	2891.9	1643.22	7444.02	38636.6	3638.39	5220.73	5225.74	4991.77	6216.79	7782.44	1699.54	6890.12	7771.57	2857.46	5133.21	1374.92	997.387	2791.54	5702.69	2872.05	2671.61	5453.39	5045.86	6014.21	5783.74	4798.27	1157.45	3497.92	3229.31	3338.87	3347.33	3142.08
430	8.15_128.1202n	128.12	111.117	8.15312	pos	204.536	918.613	1253.11	2232.68	790.366	1085.04	1972.57	951.557	1008.39	433.494	648.577	694.256	1072.08	788.503	818.669	823.977	695.724	949.001	1786.61	492.878	1780.73	1148.19	420.557	1869.38	1000.24	1481.98	1850.41	660.519	588.144	1049.23	887.148	894.824	927.717	830.045	903.2
431	1.03_132.1021m/z		132.102	1.02727	pos	73828.3	8657.47	7708.75	4825.24	56544.7	31133.6	92381.7	11301	7168.98	17786.4	1301.16	1246.04	18579.9	8729.57	20604.7	21295.5	9101.39	15542.1	13493.2	3062.8	6817.82	25794.2	13088.4	15309.4	13032	7957.6	16427.2	4944.99	20445	4523.67	12530.3	12582.1	13842.9	13093	13123.2
432	0.69_172.1205m/z		172.12	0.6884	pos	2593.39	1.01507e+06	1136.19	3700.17	2250.99	114571	625.023	1874.27	1142.16	2744.33	3120.89	3176.15	3420.67	1376.44	3259.29	2609.31	1673.53	1468.55	5058.45	1792.99	5004.12	2695.43	6457.8	1837.21	1302.41	2096.81	1760.78	2943.75	1358.31	1482.77	14834.7	14850.3	14455	14029.8	13474.1
433	0.61_326.9023m/z		326.902	0.61185	neg	46.9196	162.899	934.632	877.987	54.1309	515.673	0	1407.04	83.6652	1073.79	144.861	304.186	350.583	197.754	1594.16	209.323	168.807	919.433	650.578	1504.72	802.421	288.937	976.701	241.796	22.0223	508.53	490.149	0	582.751	470.877	248.322	243.523	252.731	255.63	270.888
434	3.44_142.1232m/z		142.123	3.44273	pos	0	18906.7	339.693	0	0.396577	2216.28	5.59234	183.418	143.868	366.859	0.143223	0	0	30.3225	89.9417	98.8963	0	13.2159	6.92435	70.6667	1.18272	5.27084	121.087	218.485	0	8.31057	0	50.2827	6.08302	0.122168	491.622	468.27	469.141	461.889	438.417
435	6.40_414.2759n	414.276	459.274	6.40457	neg	24688.7	746.34	6409.73	55272.8	40310.9	22474.5	26511.9	954.586	39561.2	7814.58	39224.7	11837.3	22618.8	2980.08	1380	16638.6	2408.6	30707.2	17985.6	1088.16	9654.4	20455.5	2525.01	6171.04	38150.6	21241.1	18343.3	35600.4	3190.36	10720.2	22951.4	21958.7	20919.6	21133	20905.5
436	2.99_259.1470m/z		259.147	2.99463	neg	3197.18	11636.1	5409.11	0	194.233	3782.84	2662.7	2906.31	2742.68	5297.31	2818.13	2411.81	1580.68	2760.69	1261.7	1062.66	2335.1	2200.52	6548.55	10178.8	2819.4	3481.08	3720.55	2892.67	973.613	1592.88	2894.88	489.008	2334.61	2824.53	2613.43	2410.85	2376.51	2574.62	2514.35
437	9.30_247.1309m/z		247.131	9.3008	pos	0	5.33818	31.9153	17.7752	19.6945	58.8283	125.349	95.7023	143.801	89.8798	15.6501	36.7993	7.57909	1143.04	471.11	71.1314	16.3788	440.547	129.165	1494.8	129.599	0	10.2483	401.882	92.8617	58.9657	0	141.882	178.461	392.775	188.763	190.006	203.215	181.787	193.644
438	7.42_231.2116m/z		231.212	7.42085	pos	334.39	0	0	0	0	38.5082	0	0	0	12.1845	43.0552	145.145	81.7867	25.794	3.03984	12.0551	2839.86	18.567	0	194.127	0	10.7677	2.36157	19.0428	0	190.503	12443.6	0	8.86967	1551.32	633.016	680.151	636.004	665.114	614.309
439	4.63_397.2043m/z		397.204	4.63395	neg	2638.81	2789.2	1833.46	4400	7272.77	3848.5	3665.36	2223.38	1571.87	8241.61	7901.95	4365.95	6067.22	2509.32	2588.05	14193.4	10902.8	7338.37	5936.73	35457.5	1855.4	4664.58	6181.39	4966.43	9806.86	8368.58	37009.9	10190.9	2056.4	1768.1	6055.3	5586.67	5556.56	5497.55	5529.56
440	0.87_135.0674n	135.067	136.075	0.874033	pos	33604.6	19945.9	3210.23	4679.35	6983.94	12960.3	34654.2	3376.63	6022.75	4164.67	2103.48	2102.95	4083.31	3164.19	5778.55	5785.1	6713.16	4644.5	5456.58	3969.07	2850.58	9540.97	4490.22	4911.81	4911.84	4601.38	6969.53	3488.39	4892.51	2404.05	4689.46	5180.28	5141.69	5129.12	5157.41
441	8.46_286.2516n	286.252	269.248	8.4592	pos	7503.92	3967.69	768.243	32.7045	1313.65	1804.51	550.219	526.15	604.783	973.207	25.1504	31.3644	131.755	574.916	345.662	886.758	3235.83	280.867	482.287	395.597	4891.09	1595.85	6110.61	13878.4	2129.39	6986.93	692.666	702.639	2714	2614.33	1550.54	1572.72	1474.7	1637.34	1622.06
442	8.62_293.1795m/z		293.18	8.623	neg	1450.1	1766.83	2533.72	2485.46	247.016	1681.55	3589.55	585.267	1582.3	893.706	1882.32	715.655	897.723	887.085	725.673	2774.02	2815.17	2105.11	1013.48	1131.86	1288.94	1018.94	5293.3	2782.02	1274.21	4871.47	1868.7	1510.37	5687.92	1351.35	1341.18	1423.95	1389.16	1448.75	1495.05
443	1.28_148.0531n	148.053	131.05	1.27845	pos	41897.5	9591.36	2581.74	3087.8	23681.7	12769.9	24591.9	2931.22	2955.06	3611.05	1070.32	811.241	4557.36	2342.55	4852.28	4757.79	4806.1	3627.58	2988.96	1293.68	3448.79	6741.66	3125.55	4221.9	5389.2	2634.89	4375.21	1770.82	4959.83	1439.95	4646.26	4931.71	5088.67	5003.9	5183.84
444	0.67_152.9868m/z		152.987	0.666567	neg	666.472	863.682	4056.23	1433.46	152.087	1823.45	64.3728	1599.92	1679.11	5895.72	463.951	14475.6	14709.8	10311	28774.7	1960.75	25124.5	50.1758	755.388	5306.82	477.931	3781.25	485.467	9165.08	325.198	4803.13	214.555	395.103	398.478	10932.2	3677.82	3708.38	3445.44	3868.33	3708.66
445	2.50_181.0871m/z		181.087	2.50263	neg	65.9665	84.1978	5197.04	0	23.164	1553.24	12.2109	5511.39	431.958	2653.23	25.7116	893.338	1147.76	419.697	16184.4	949.608	127.676	167.514	29.3319	608.372	2470.91	746.977	4114.29	1042.88	110.79	57.2637	11.7714	238.448	2692.21	1036.57	937.37	989.152	930.287	934.575	880.243
446	1.34_162.0554m/z		162.055	1.34428	pos	224.975	160.286	2073.33	2482.99	0	1779.14	29.8021	2619.56	8408.04	13.2718	79.3684	37.397	0	2738.27	3655.68	2584.28	318.006	693.546	407.966	2327.14	335.406	0	221.126	683.438	0	52.033	1509.65	1227.13	668.637	404.648	690.282	691.858	756.36	686.135	713.07
447	1.58_123.0450m/z		123.045	1.58455	neg	1354.44	3342.1	832.253	513.078	4627.08	1393.11	34.8722	1121.15	504.562	208.453	1726.91	1199.02	1924.49	742.746	774.823	866.133	1005.41	4742.99	367.929	114.277	785.263	531.507	1345.9	561.817	2487.75	3226.4	756.638	2539.86	1148.95	899.992	867.868	841.917	903.698	937.874	876.92
448	5.90_515.3065m/z		515.307	5.90173	neg	61873	13511.8	8573.22	14329.3	33661.5	38860.3	153070	6715.34	37655.3	20353.5	28979.3	14030.1	15668.9	8841.46	2555.5	32726.2	93490.4	42842.5	384283	4495.72	8263.82	3756.38	2978.72	13769.6	12373.9	31030.5	44461.4	12803.1	7839.38	559.785	20868.9	19525.7	20148.7	19003.8	18942.3
449	12.77_246.8638m/z		246.864	12.7652	pos	7501.83	8492.93	4833.88	11152	10689.7	8556.5	8809.7	5725.79	12564.3	7238.33	8825.63	7858.93	7400.03	5126.02	7088.03	6571.4	3984.87	6438.2	6054.62	7637.49	6092.63	7978.7	6710.65	4742.05	8228.28	7018.36	5636.61	8902.22	5065.84	7054.79	4784.11	4635.11	4871.68	4395.14	4523.96
450	5.89_280.2415n	280.241	263.238	5.89078	pos	0	0	46.187	24373.7	1175.68	3358.86	4408.52	23.3847	0	202.25	0	0	27.8693	251.556	123.024	146.946	21.4705	134.183	12.5181	40.1703	1136.17	71.5524	167.835	287.267	17893.2	16.2579	5791.65	21.8575	20.9434	0	594.705	600.368	606.552	549.688	610.121
451	9.81_301.2130m/z		301.213	9.81438	pos	1358.9	1575.11	2444.82	4286.52	2255.04	2595.64	5477.3	1178.15	2616.01	2168.91	4962.1	6572.19	1835.36	1478.29	2698.55	1781.47	923.166	1502.01	2190.68	1683.34	1150.17	1643.82	1285.13	919.212	2508.7	1561.99	1820.23	1644.68	1723.98	2779.89	1339.36	1446.56	1436.2	1347.76	1327.24
452	0.69_105.0793n	105.079	128.07	0.6884	pos	1296.83	3837.3	1194.44	3280.31	3785.18	3163.09	1241.25	8518.62	2526.92	2786.91	4849.23	4737.95	3059.06	4378.14	7208.94	2588.78	3216.63	1420.8	9641.34	2946.64	10446	6516.84	2399.89	5094.74	8036.87	4203.89	5452.19	2025.21	2412.2	2665.74	2432.41	2327.56	2591.16	2462.55	2369.07
453	12.67_98.5104m/z		98.5104	12.6665	pos	22961.2	26317.3	16081.8	34414.3	32720	26368.1	27401	16644.4	39496.5	21276.4	27132	24396.7	23147.7	15376.4	22068.6	20858.7	11680.7	21074.1	18197.9	24645.2	20008.6	26253.5	19848.5	15597.3	25297.2	21853.4	18312.7	28139.4	14848.1	21848.9	13328.3	13622.2	14662.3	14447.9	13642.7
454	0.87_162.0589m/z		162.059	0.874033	pos	5277.2	5929.22	54.585	4806.88	1331.77	2114	652.456	138.109	777.411	58.3966	809.808	870.586	37360.1	53.5809	120.875	267.48	474.082	645.435	165.932	3554.97	1214.53	529.537	34.1081	216.786	1968.96	828.977	90.5938	290.003	208.166	599.883	1631.62	1727.73	1564.82	1567.25	1594.4
455	10.79_485.3622m/z		485.362	10.7869	pos	0	2097.34	94.8154	441.917	772.329	2040.85	886.977	1040.49	11440.3	1593.47	1529.68	1581.58	307.674	4564.59	0	7081.72	6388.65	935.082	2380.35	3940.24	558.616	900.157	161.373	3830.63	8939.54	5606.41	20427.2	456.328	126.425	2230.98	1971.76	2205.91	2073.9	2028.29	2074.76
456	0.58_99.0179n	99.0179	82.0147	0.57915	pos	15412.7	12860.4	6331.07	26383.2	33084.1	13693.2	2303.36	13068.5	5550.08	8245.05	57963.1	51497.3	28143.2	6526.26	13540.3	29756.2	13156.8	58757	41782.7	42510.4	14502.2	17013.7	5500.97	16700.5	13969.3	27831.3	1839.44	31067.9	18603.4	12362.5	11974.2	12534	13223.2	13109.6	13141
457	7.77_163.1484m/z		163.148	7.77055	pos	6.02685	123.745	979.326	30.7548	0	553.348	66.6344	882.523	1391.41	1499.71	0	0	1623.14	1954.53	1725.65	2483.23	809.742	1950.38	1097.64	1332.45	73.3787	1104.44	1456.88	1155.75	0	961.038	7986.07	1591.59	0	179.556	1013.74	942.227	1007.78	930.222	1010.31
458	8.16_154.1738n	154.174	177.164	8.16403	pos	0	1471.03	3840.36	5363.24	1325.34	2419.02	4666.17	1865.74	2390.77	848.545	1576.67	1606.3	1938.29	1181.18	1398.84	657.302	1149.54	1230.19	2794.99	688.999	5359.24	661.319	1062.9	6077.91	1478.91	3655.02	1327.88	1206.16	1005.08	2604.83	1295.8	1343.4	1377.62	1435.55	1422.81
459	1.79_379.0989m/z		379.099	1.79223	neg	17.6714	1019.72	735.131	1316.06	18492.8	2957.32	3.20708	3381.02	1612.79	37.5439	18.2901	55.0183	2450.17	177.447	370.238	65.1504	6890.47	4593.42	4753.7	25.9679	766.496	12529.4	3468.7	6786.56	325.054	31.2524	3141.75	0	327.595	0	3723.23	3531.86	3409.32	3438.32	3348.7
460	1.31_226.0973n	226.097	227.105	1.31123	pos	1444.52	148.616	618.585	3269.21	220.835	1505.27	2618.28	4155.19	70.7391	1001.43	91556	85035.7	492.309	1886.83	1990.72	952.821	1878.41	577.885	1508.46	1325.97	1756.91	1358.18	5976.18	1153.72	153.05	1411.26	435.129	1063.35	16229.6	816.974	3027	3203.45	3372.27	3104.86	3255.75
461	8.61_523.3678n	523.368	524.375	8.61215	pos	85652.8	3001.26	20634.6	35138.8	2970.43	68797.4	436938	0	34758.2	83.1092	2921.09	5140.09	2074.1	806.753	1378.25	0	2275.26	436.118	2837.71	15015.7	0	57.8877	0	0	10234.9	5830.08	1262.25	844.493	10075	8038.66	9934.74	10013.2	9875.37	9016.76	9606.02
462	2.67_246.1014n	246.101	245.094	2.6668	neg	3822.07	92.7457	56.725	37.0178	0	503.562	152.122	85.7451	123.616	162.019	2949.75	19.2221	87.9972	118.368	36.3412	321.856	110.331	23.7353	81.4037	13.3624	35.2484	23.9516	21.0162	17.0676	44471.1	60.3226	38.7584	48277.3	391.52	21.3796	1280.08	1206.33	1326.04	1347.11	1299.48
463	5.46_121.1020m/z		121.102	5.46462	pos	158.831	28.5906	68.9898	137.441	134.153	123.957	227.834	82.9401	124.914	151.916	84.4333	71.918	122.146	152.823	143.443	174.567	263.775	121.525	70.7702	136.787	186.599	129.138	65.461	91.7016	212.614	78.9363	332.675	88.0488	159.018	224.629	108.85	107.179	102.265	113.487	112.835
464	6.82_407.3235m/z		407.323	6.8198	neg	566.222	1676.71	786.876	4465.21	1554.33	1594.24	2367.22	446.325	1852.19	633.066	523.996	788.985	1703.61	2000	338.339	1808.85	1890.99	2142.8	7989.44	1995.36	1192.44	1879.03	926.409	3010.86	2223.85	2560.74	2044.1	2547.59	703.251	1673.68	1369.15	1345.7	1287.71	1295.5	1425.09
465	0.60_236.9064m/z		236.906	0.601	pos	550.02	903.709	421.545	940.315	693.591	550.063	0	737.314	234.414	469.662	291.728	258.632	1636.61	392.459	680.12	1055.15	578.592	1485.32	1666.35	1695.91	319.514	749.797	500.928	909.948	849.96	1756.41	94.4558	2111.54	562.274	1040.21	651.182	650.381	699.473	623.83	666.609
466	9.10_310.2530n	310.253	333.242	9.10387	pos	4756.87	13483.7	22736.8	2793.21	3920.85	10260.5	3338.53	19799.6	12933.4	8581.18	3739.77	5389.06	988.988	13270.6	2099.91	2849.4	15490.4	3856.94	18060	10329	37285.8	2524.65	11233.1	25647.7	14632.3	32238.9	5624.09	2715.45	7794.16	14373.6	21636.4	21191	20279.2	19765.9	19710.5
467	3.37_316.1152n	316.115	315.133	3.36628	neg	798.58	5707.2	1921.42	791.477	3616.77	3017.08	9764.46	3288.31	493.224	772.231	17339.8	1404.59	2247.74	1314.12	1326.93	1117.36	4798.4	859.246	4826.11	18276.4	1111.87	3390.73	2201.08	2833.67	2883.2	592.007	2446.73	1281.33	3550.59	1424.67	2521.5	2640.86	2652.92	2425	2684.71
468	8.15_140.0687m/z		140.069	8.15312	pos	780.163	1620.59	1904.53	3898.74	2009.04	2063.29	3147.47	1445.3	2687.43	1076.38	1875.87	1839.69	1857.56	1114.91	1587.62	1020.98	1027.91	1278.9	1878.47	1125.45	2274.46	1023.47	928.807	1767.55	1759.93	2306.37	1463.9	1614.62	1050.38	2153.55	1151.09	1204.72	1232.64	1294	1221.58
469	1.49_203.1391m/z		203.139	1.48632	pos	2952.01	1492.47	431.975	126.933	1500.98	802.316	198.344	96.089	275.856	146.185	676.813	514.315	546.133	324.154	417.37	363.876	454.952	114.67	634.075	1223.94	298.951	878.769	564.376	1255.37	171.125	1710.43	433.532	1202.68	995.634	414.628	467.973	511.68	512.316	515.637	520.528
470	12.58_162.8400m/z		162.84	12.5792	neg	5746.26	8792.62	3963.72	8934.18	9029.95	6459.12	5117.68	4018.83	8100.28	4428.57	6134.46	4749.58	4985.1	3878.81	4734.72	4712.59	4202.25	5010.5	3568.66	5107.83	4528.87	5573.01	5184.54	3937.28	5725.7	4748.66	3449.44	5796.35	4651.47	4421.53	3819.89	3639.9	3392.8	3655.73	3599.4
471	2.24_265.1444m/z		265.144	2.2407	pos	95.9729	73.2201	22.0615	0	1879.98	299.32	254.281	159.608	0	208.76	4048.35	4071.75	1843.18	65.0952	91.3499	133.798	39.927	0	0	45.9952	94.9223	63.7699	129.528	108.252	628.313	25.1165	167.98	245.048	39.4204	30.9103	383.589	396.576	413.622	428.155	399.171
472	0.58_73.5310m/z		73.531	0.57915	pos	2110.54	1637.85	892.567	4030.69	5510.27	2009.24	204.431	2094.54	505.911	1096.34	11887.7	10642.2	5166.38	777.036	2024.77	5832.54	2087.31	13583.1	9049.71	8318.5	2165.01	2540.79	534.147	2952.19	1935.89	4787.05	108.03	5607.35	3056.35	1875.26	1977.06	1974.69	2182.62	2063.14	2096.05
473	7.02_499.3112m/z		499.311	7.01665	neg	13962	1462.68	3003.33	657.877	10827.5	4606.55	6240.62	1639.35	1491.17	2174.52	18435.9	4480.27	493.828	1912.13	1012.42	11746.4	20401.2	7430.06	193654	951.008	4647.95	495.727	1141.65	10305	1038.22	6838.12	47694.9	1259.49	925.448	460.93	6372.7	6346.21	6856.78	6831.7	6927.63
474	3.18_351.2045m/z		351.204	3.18055	neg	0	0	800.23	0	10.5033	335.564	35.8199	1574.02	0	599.501	0	873.272	795.626	1471.31	1962.1	496.91	58.5105	464.884	1042.29	221.591	1828.94	1040.26	1007	594.347	632.668	200.154	123.705	671.396	661.161	994.657	468.349	457.633	502.549	461.519	494.679
475	3.21_307.1574n	307.157	637.327	3.21332	pos	0	0	7159.27	0	0	18391.4	289.446	19596.8	9469.32	129007	0	19.4565	0	6361.27	40789.3	18593.6	32.7149	2249.75	628.48	7846.02	2141.83	85.1802	7350.49	7445.64	0	2764.68	9222.29	17229.9	0	0	5775.9	5629.22	5156.73	5607.95	5449.03
476	0.68_60.0815m/z		60.0815	0.677483	pos	142.392	208.072	125.986	200.009	35.321	140.773	211.128	57.9844	53.6056	232.455	12.5604	25.5096	111.153	141.261	145.036	172.169	163.399	160.624	191.604	117.67	31.6101	372.787	151.536	108.54	81.1486	104.868	225.486	129.104	170.686	107.234	97.0691	106.625	96.7984	96.6721	99.3177
477	5.80_465.3221m/z		465.322	5.8034	neg	7562.15	686.649	5183.09	1204.37	4465.3	3253.3	4442.64	604.533	1358.23	3772.69	2211.3	3137.56	737.585	4251.42	1697.14	3928.96	9528.44	1759.13	2922.77	3131.49	6609.42	2020.12	3537.97	16575.5	1236.1	10524.7	12058.7	783.847	2608.53	5110.1	3555.88	3382.25	3368.09	3692.17	3356.11
478	0.64_120.0421n	120.042	165.04	0.644717	neg	2920.95	3395.68	660.605	10659.3	2927.84	3437.25	5958.55	888.988	2201.8	1321.58	7513.1	764.63	821.427	931.93	402.231	517.319	739.112	1691.75	956.236	2561.81	957.944	1386.55	187.81	404.845	16348.5	1176.96	2205.37	15938.6	648.692	1089.02	2199.78	2020.91	2082.67	2216.28	2042.04
479	4.62_400.1583n	400.158	399.151	4.62303	neg	5249.42	3251.91	1086.62	27070.9	11608.7	8159.39	19650.7	660.877	2635.12	2220.34	15113.1	9636.3	5670.19	502.551	929.911	9976.52	949.839	20257.8	16560.2	12022.9	396.088	6264.1	1783.08	1200.7	6496.92	15619.7	10674.5	6718.19	1741.22	1068.57	4525.16	4373.51	4532.7	4072.44	4429.73
480	2.78_656.1818n	656.182	655.175	2.77605	neg	0	1602.3	0	278.742	3579.84	620.227	91.7256	29.4424	0	0	0	0	294.813	0	0	107540	0	0	0	0	0	0	0	0	0	0	0	0	0	0	6298.28	6012.66	6457.67	6147.34	5773.04
481	0.68_144.1022m/z		144.102	0.677483	pos	1291.06	5597.94	1236.81	1036.92	1862.93	1913.67	646.113	2204.15	2421.59	925.502	2125.34	1884.93	2796.52	2187.58	1665.08	2305.49	2140.87	11836.9	3441.96	2601.95	4033.37	3894.73	12068.4	2527.45	1192.56	11285.3	14050.7	2605.72	1607.11	8013.82	2415.32	2381.5	2509.03	2257.03	2285.72
482	3.25_168.1023m/z		168.102	3.24608	pos	17.9323	565.079	4851.5	51.9655	0	3841.25	0	9183.62	12894.4	7006.74	21.9916	58.5491	0	3156.04	5753.78	9996.72	16.3155	2392.6	28.997	822.731	113.864	161.276	7306.27	7100.79	541.334	102.911	872.318	3338.89	49.7265	12.8804	1421.51	1340.98	1411.35	1512.65	1430.05
483	5.49_465.3205m/z		465.321	5.48648	neg	3272	104.439	1251.44	682.325	5035.38	1444.38	707.533	264.23	446.319	1235.79	2082.19	1251.9	56.2507	2245.21	1815.95	1813.97	6387.13	988.503	2234.22	2476.79	2147.88	733.441	3009.16	11011.1	3197.37	7743.67	7688.41	3504.78	1497.45	1984.39	2278.74	2237.89	2462.31	2321.81	2449.04
484	4.84_271.1708m/z		271.171	4.8417	pos	150.717	0	0	371.484	641.663	500.634	3313.74	28.1101	0	0	1868.86	1952.1	605.108	38.2454	54.483	3.72724	2074.47	51.3127	21.4693	0	3229.3	25.0159	11.8804	16.3459	811.827	0	194.048	64.775	1496.09	1176.93	546.707	568.913	589.407	585.069	614.256
485	7.58_140.0688m/z		140.069	7.58492	pos	985.575	1077.24	1113.43	2839.32	1435.37	1532.26	1998.71	765.359	2629.45	945.839	1622.19	1536.64	1121.68	973.19	1273.56	1044.43	666.495	981.005	1012.67	1520.62	1174.69	934.223	1045.02	751.656	1117.7	1306.9	1085.11	1373.32	661.644	1099.81	887.383	919.764	990.55	921.686	963.134
486	5.28_370.2497n	370.25	371.26	5.27898	pos	3722.56	0	30.5924	0	18219.5	5552.65	27490.6	128.53	382.056	0	2919.16	2665.07	8525.48	122.556	269.332	103.341	3631.45	195.5	3.41576	77.0041	1364.46	34.091	243.637	94.6542	1994.11	169.402	268.454	0	3438.5	15891.5	1901.48	1741.5	1744.25	1899.13	1827.41
487	0.72_86.0967m/z		86.0967	0.721183	pos	46520	9714.51	7476.94	11797	16512	15429.4	29889.9	4661.09	5122.11	7170.66	1729.85	1709.43	9068.89	13586.2	9025.04	12567.4	17277.2	9895.88	7362.47	5712.59	6853.95	11613.9	7077.61	8241.33	7877.86	5707.92	11569.7	4518.61	19860.7	7295.66	7275.8	7265.84	8031.1	7715.11	7728.42
488	0.58_84.9606m/z		84.9606	0.57915	pos	1988.1	698.209	7857.48	1583.05	4924.7	2216.93	160.424	1093.29	423.2	1223.95	1506.34	1575.75	828.717	362.957	715.437	2066.49	1048.43	4156.49	1167.18	885.136	1301.16	1061.16	541.395	635.2	412.614	155.465	347.488	506.797	1298.21	483.283	687.524	631.908	679.798	668.539	624.678
489	1.70_343.1626m/z		343.163	1.70463	neg	15784.1	83.0058	54.1736	1450.82	0	2082.84	1230.15	45.1075	66.6606	31.5831	1362.2	0	93.2197	74.683	26.5036	4.16417	77.218	798.11	5645.22	245.082	70.9036	140.43	45.356	64.4796	220.968	162.843	28.4914	282.062	86.0763	55.4292	743.662	733.334	784.475	816.202	779.39
490	3.59_624.3591n	624.359	625.366	3.58505	pos	0	0	15870.6	0	0	23894.1	0	10910.8	22080.6	166185	0	0	0	5108.13	42035.3	71570.7	0	60302.7	26362.5	55329.8	396.049	0	15951	58170.2	0	5224.76	13260.5	32447.7	28.8416	0	11599.8	12710.4	11957.9	11372.4	11721.1
491	0.67_70.0659m/z		70.0659	0.66655	pos	3748.72	1464.85	1735.68	37657.4	2464.79	9393.17	30340.9	2618.15	1608.98	2899.16	5718.61	5193.85	2206.87	1897.68	4353.41	4361.33	1839.39	3458.32	3256.46	1785.44	1895.96	4835.24	2601.32	1245.83	1893.41	2594.44	2900.72	2275.67	3106.65	1075.54	2944.87	2838.06	2925.58	2695.51	2688.49
492	2.96_301.0726m/z		301.073	2.96187	neg	588.948	2317.88	703.935	4232.59	2226.67	1336.49	440.672	736.573	314.291	466.886	572.552	34.7821	8610.71	1149.25	173.254	258.127	8575.73	2582.46	1369.73	1960.72	30949.3	1074.68	97.5066	1640.57	69821.4	754.078	762.031	70736.1	10874	22022.7	7949.52	7805.66	7309.1	7352.61	7222.26
493	7.77_81.0702m/z		81.0702	7.77055	pos	8.03071	0	655.034	138.764	0	349.794	35.4675	558.974	880.694	871.179	0	38.4474	1018.89	1175.04	1018.06	1439.12	491.594	1223.4	635.881	817.224	101.192	727.626	783.82	744.767	8.71651	616.649	3239.3	964.292	12.884	145.794	630.257	622.2	622.707	671.471	595.442
494	7.19_295.2280m/z		295.228	7.19145	neg	65.8319	949.179	5013.95	48700	1180.19	7790.06	8129.69	1141.54	4375.52	554.652	2261.47	1430.86	2314.28	3756.27	1323.27	1453.45	3258.46	3963.35	1515.67	164.543	441.926	2006.22	881.876	14234	7807.04	6308.68	3128.34	8607.36	7831.14	3482.53	3309.8	2995.59	3118.74	3196.34	2988.92
495	6.08_358.2961m/z		358.296	6.07652	pos	33615.6	9293.36	943.235	726.242	0	10373.4	48434.4	0	255.347	92.7585	0	104.995	1485.82	246.468	20.9533	289.862	6695.89	112.341	0	428.332	0	178.724	34.1599	55.8714	1429.83	192.933	2042.08	112.903	2045.82	0	2984.69	2933.11	3025.39	3112.54	3275.48
496	7.42_109.1014m/z		109.101	7.42085	pos	424.121	0	36.6099	1685.87	32.3733	323.305	553.337	87.1996	0	90.2346	89.7301	110.412	226.913	345.218	18.085	3.3963	2222.95	112.431	34.0684	398.835	36.2714	49.1869	33.683	153.943	141.394	397.115	9432.22	24.5516	133.372	1398.04	784.236	751.072	790.703	751.468	834.623
497	8.81_278.2249n	278.225	277.218	8.80892	neg	21210.2	2288.33	2549.24	19131.7	2935.08	9399.22	31790.6	351.111	1333.05	3003.74	20009.8	903.712	2460.85	114.441	2144.39	4185.19	7412.38	48872.2	27619.3	896.919	1169.84	3598.75	835.794	439.704	3879.42	4173.1	5191.74	4587.94	14983.9	4763.02	5681.73	6287.1	6217.86	5812.47	5886.91
498	1.33_159.0714m/z		159.071	1.33337	pos	543.656	336.023	191.283	260.83	316.535	6457.43	56189.3	93.5849	68.3639	117.371	89.7832	104.901	134.646	64.5364	191.505	154.652	137.237	137.492	311.294	69.6118	561.748	345.998	162.626	109.851	103.895	162.549	68.9894	112.422	339.87	122.8	1994.25	2056.24	1894.88	1903	1843.75
499	0.71_162.0607m/z		162.061	0.71025	pos	3527.96	3805.71	459.773	4583.94	1008.88	2027.17	456.199	1608.56	1692.06	1101.43	1032.9	945.996	27365.4	559.684	844.699	470.928	534.122	974.553	1418.79	4030.12	2312.13	2148.36	1200.15	511.708	2977.17	1508.44	445.179	1871.82	497.897	738.805	1499.43	1557.65	1559.88	1451.76	1409.43
500	2.34_131.0378m/z		131.038	2.33885	neg	361.854	23.2051	162.481	0	20.5031	393.647	102.944	1729.15	443.241	699.442	30.6965	1320.44	1022.25	4280.12	994.905	1405.49	486.429	1578.42	536.151	164.631	348.715	1322.06	274.641	84.5567	305.518	49.9265	100.625	337.579	3087.03	501.449	483.582	453.483	499.104	461.519	451.662
501	9.36_70.0810n	70.081	163.149	9.35543	pos	863.075	3721.93	2778.41	84.7254	932.93	2045.56	1103.36	2979.18	4882.47	1063.93	2484.58	2400.29	209.833	2872.92	1584.31	297.942	1482.21	1199.71	2472.43	2418.11	8921.06	280.919	2480.45	7139.28	1670.45	8215.14	511.736	836.341	958.666	2546.18	1961.61	1753.22	1950.66	1890.31	1876.87
502	10.62_337.3373n	337.337	338.345	10.623	pos	57589	60444	34112.2	26680.8	102317	58852.7	85378	34449.8	84241	44462.8	163607	82097.3	59068	40186.6	31152.5	69149.4	30797.6	41541.2	34875.3	119557	35117.5	52115.7	37109.2	44621.5	62860	44951	31965.7	54590	38222.2	41310.9	28230.7	27127.6	27145.9	25159.1	25997.8
503	0.58_127.0136n	127.014	110.01	0.57915	pos	39482.7	28563.7	13099.6	63575.2	87121.2	32226.7	3318.93	31278.2	8737.63	14863.1	192232	169842	75317.3	12669.5	31367.6	90828.5	35878.2	188841	148238	146926	32813.2	37058.8	10658.2	42585.3	28759.1	76071.5	2964.14	84395	51693.6	27575	29619.7	30586.1	33114	32262.8	31962.2
504	0.90_114.0682n	114.068	159.067	0.896183	neg	343.397	362.523	99.0133	696.899	466.549	263.882	14.9005	198.904	53.7605	138.991	40713	4562.25	3257.45	57216.4	231.407	2235.89	414.581	103.914	67.4701	1691.43	131.95	224.698	4471.33	105.182	3629.73	542.415	1034.07	3757.98	147.769	17.8068	1903.35	1777.58	1886	1821.53	1706.85
505	6.12_135.0810m/z		135.081	6.12022	pos	528.471	653.468	166.436	690.71	333.664	593.435	799.499	877.901	636.363	654.4	345.436	994.229	931.992	537.729	793.795	648.498	361.436	711.475	582.485	1033.34	640.238	566.048	353.793	418.385	280.679	350.478	416.066	700.48	258.092	308.382	1355.13	1393.88	1421.06	1504.71	1353.13
506	1.34_162.0557m/z		162.056	1.3442	neg	180.831	245.009	1762.03	2194.58	0	1315.09	0	1636.64	5806.53	10.1424	24.8708	941.618	99.6168	536.895	103.765	828.758	1356.34	285.224	614.283	16.2023	2064.29	1785.96	2456.77	2637.28	168.882	0.587603	245.633	94.4728	360.674	547.505	608.839	655.032	641.553	673.658	681.825
507	9.36_240.2122n	240.212	241.217	9.35543	pos	945.494	3694.08	2367.99	63.9402	826.345	1758.88	954.112	1815.46	5014.87	147.624	2196.52	2032.46	70.7561	1125.64	241.944	98.4659	1345.52	125.053	2176.75	1479.86	9631.29	277.025	646.959	7227.1	1495.21	8550.96	394.8	55.822	628.493	2132.17	1430.83	1547.49	1617.6	1565.32	1545.46
508	4.18_303.0879m/z		303.088	4.175	pos	39.36	36.6084	0.440668	22521	119.655	2613.55	3.70955	0	778.913	22.2215	7932.85	7393.65	41.9758	36.5136	0	995.797	21.0822	494.518	183.699	69.305	23.6015	76.5538	7.13471	78.2294	485.149	309.147	467.188	44.634	88.5387	106.089	678.672	636.352	701.475	673.317	715.158
509	5.72_174.9930m/z		174.993	5.71598	pos	1240.79	943.591	1060.27	1515.63	2021.18	1387.12	1510.46	1092.95	1877.35	1221.8	1374.2	1159.78	1506.84	928.936	1472.81	1219.26	612.786	1274.06	1075.21	1429.97	951.628	1360.86	1188.91	947.094	1323.81	1059.81	994.734	1438.12	858.085	1184.26	836.31	819.998	891.258	838.481	789.432
510	0.97_230.1143m/z		230.114	0.97255	pos	2121.65	837.444	5013.24	2038.61	1934.81	2823.09	6170.01	4422.22	1016.06	1853.73	3087.07	2786.58	555.709	1664.75	2776.42	1696.44	884.366	766.514	2445.89	1692.7	2106.73	821.997	2688.99	710.726	1468.39	1970.32	268.434	3572.57	2113.18	776.59	1341.53	1416.83	1514.06	1463.73	1446.81
511	4.68_464.3080m/z		464.308	4.67765	neg	2236.78	158.43	0	3050.23	268384	35366.3	20990.6	2829.5	20133.5	513.814	1959.88	146293	986207	9671.57	2053.41	1765.89	3087.7	0	1192.58	1007.34	337075	6734.1	10600.6	17862.1	2635.75	507214	373459	2783.25	7293.61	47531.1	56835.3	56845	54091.3	51031.9	53930.9
512	3.71_550.2494n	550.249	549.242	3.70523	neg	6.51263	0	51.686	0	0	27.0441	1.7135	82.9031	56.6299	43.9517	0	223.434	105.523	37.578	69.9579	0	25.3798	26.4987	32.3133	30.7443	481.898	42.3391	167.762	58.9264	81046.3	27.1421	8.76062	86255.1	128.897	124.442	3195.88	3113.93	3061.1	2876.49	2913.94
513	2.86_385.1722m/z		385.172	2.86345	neg	2400.31	2150.42	86.3356	561.675	1500.03	1315.55	3481.37	194.85	778.718	686.255	1930.39	362.885	655.143	2134.87	78.4847	2345.05	2258.02	1630.31	8085.1	5077.96	91.6729	686.361	365.956	528.829	367.409	1455.4	4577.6	604.131	785.086	211.296	1212.1	1097.13	1223.41	1211.56	1213.54
514	4.40_371.2595m/z		371.26	4.4047	pos	780.228	795.939	422.193	0	7361.83	2147.66	8442.94	0	830.999	694.807	3343.89	2991.66	3295.34	47.2703	0	0	6596.97	360.648	243.25	103.411	3734.63	0	69.5836	104.81	1303.73	21.5887	1099.44	324.239	6091.91	6499.04	1560.99	1501.08	1558.43	1560.06	1405.28
515	8.15_300.2703n	300.27	283.267	8.15312	pos	3021.01	40718.2	274799	345690	36644	127845	301428	65483.6	70827.2	11991.3	47133	46238.1	65357	30349.1	36825.3	10649.6	40278.4	32717.5	144723	13249	417770	11948.7	14719.6	634643	48747.1	216234	43425.3	28007.6	24364.6	104522	51715.6	51269.1	47212.9	47580.3	47740.1
516	2.96_442.2493m/z		442.249	2.96175	pos	31.3084	187268	0	0.0169224	10.9234	20863.4	35.5672	392.988	30.9814	0	0	5.46927	40.2928	24.9407	22.651	50.7574	151.463	25.325	0	0	23.2289	99.671	12.1645	34.8149	0	0	0	0	48.053	0	1642.67	1748.66	1614	1772.13	1775.57
517	4.90_289.1561m/z		289.156	4.89635	neg	6198.94	1326.63	3487.68	0	887.929	2569.29	3140.83	3808.48	1894.88	2378.23	34.4338	132.2	109.436	599.639	173.583	452.666	4197.05	3156.33	5431.79	1845.7	404.515	22.2186	2235.96	2172.5	0	553.451	3199.63	22.8985	16.5255	408.907	862.548	938.291	957.558	926.44	969.287
518	3.49_257.1311m/z		257.131	3.48645	neg	12437.3	30502.1	33973.2	2395.86	3967.26	16057	17558.6	27686.3	7777.75	8215.03	6734.83	4594.69	5577.65	3255.85	1627.83	2217.05	4159.42	7498.66	14985.2	20783.5	2812.35	5467.76	3438.47	10028.1	5485.75	4112.44	10005.6	3684.11	3067.34	4241.89	9260.29	9512.59	9223.46	10055.3	10127.8
519	0.58_240.9937n	240.994	223.99	0.57915	pos	11191.7	5858.21	1467.13	15475.3	23133.7	7559.66	84.9065	7790.67	549.41	2485.86	42177.1	36912.6	21259.4	2167.44	7148.65	23080.8	11348.4	48073.9	39380.7	36521.2	7249.31	7790.79	1463.42	11192.5	6230.53	22072.5	285.217	24276.8	15062.6	5655.23	9247.84	9298.47	8908.44	8544.5	8420.85
520	4.63_610.3578m/z		610.358	4.63395	neg	7772.37	0	1236.32	0	8515.35	3144.49	0	433.818	4818.09	5524.5	176.59	10759.6	13113.1	10459.1	1276.4	25.7467	0	0	28.3774	0	23744.7	4410.31	2688.8	265.299	711.022	127721	4244.96	1013.76	1554.94	6805.07	3880.04	4174.94	4195.85	3792.39	3949.62
521	3.98_286.1213n	286.121	285.114	3.97855	neg	37.7272	272.413	4105.36	241.07	0	1308.42	271.005	2321.75	397.537	4128.95	81.6314	828.768	135.559	841.746	5996.01	321.205	305.529	48.2819	112.483	654.638	3285.05	1374.9	2318.56	1472.43	30.6165	25.0118	87.5168	94.7343	258.031	2274.57	825.814	878.177	785.631	845.757	797.96
522	9.36_151.1485m/z		151.149	9.35543	pos	318.751	1292.05	974.124	113.282	453.932	690.965	405.338	821.273	1709.49	130.445	919.778	822.413	62.2506	463.215	237.374	63.6195	472.423	140.607	807.917	607.133	3049.23	151.707	403.163	2607.37	595.816	2791.38	196.32	244.699	217.645	742.196	570.014	608.983	560.633	539.685	559.63
523	9.79_305.2487m/z		305.249	9.79245	neg	1679.39	1129.19	8374.25	18323.1	5736.37	7288.99	29902.8	0	455.766	0	0	0	0	0	0	890.734	3544.88	5834.07	2924.34	338.038	0	54.9671	0	62.377	0	1546.9	1088.39	0	1457.99	242.911	1396.93	1495.53	1550.43	1570.89	1493.11
524	0.86_203.0794n	203.079	202.072	0.863133	neg	1505.35	1706.7	381.986	512.029	240.057	765.301	45.5767	463.014	1814.53	218.461	11626.8	312.097	300.325	1076.17	381.948	9641.52	140.177	6802.18	15490.1	8234.45	352.757	1580.22	532.209	228.895	13918.4	620.022	10789.3	13880.2	1197.73	602.902	2446.34	2427.45	2686.91	2624.85	2608.76
525	0.86_168.1128m/z		168.113	0.863117	pos	21.1962	114.797	17.5244	261.981	651.944	239.742	553.174	182.013	159.414	195.635	340.473	251.494	269.594	584.012	76.6467	51.5727	3184.1	32.1901	268.079	1131.72	1190.27	634.9	34.3728	167.181	569.123	128.231	485.454	4.37608	1258.07	215.853	559.509	507.228	503.359	513.597	507.522
526	9.31_431.3173m/z		431.317	9.31147	neg	0	367.691	2037.24	0	113.351	1038.89	202.905	2298.78	2008.48	2321.57	917.724	1878.62	335.218	876.866	1606.45	0	1.31553	0	262.046	2143.39	2644.33	112.98	5926.41	4040.6	68.1567	3079.53	1598.02	76.1872	43.365	200.013	688.269	725.974	697.942	728.241	771.872
527	2.39_244.1315n	244.131	243.124	2.39348	neg	727.207	91.0015	17019.8	35.4019	0	3178.3	203.915	6975.54	2715.67	836.175	0	2565.54	1927.31	2008.92	81169	6267.26	171.431	2819.6	1015.01	210.1	4268.14	2447.42	15777.8	3770.4	1160.84	425.269	198.431	1109.86	18644.4	2839.69	2862.16	2799.56	2637.39	2555.65	2730.4
528	2.35_145.0533n	145.053	146.061	2.34977	pos	5186.97	350.894	1380.3	661.929	557.379	5245.73	1823.04	23656.1	5472.16	8122.76	591.735	512.259	228.816	1345.69	3197.36	4513.63	1270.74	5006.59	39057.2	14053	18971.7	1949.96	12211.3	88448	1490.41	12618	4601.53	17814.7	6297.11	15213.7	4591.59	4591.26	4989.71	5012.98	4965.67
529	0.69_69.0344m/z		69.0344	0.6884	pos	320.884	556.586	250.681	1663.81	353.294	581.509	706.207	204.277	876.179	301.66	1139.84	1044.54	292.915	203.63	525.825	326.354	307.303	374.267	328.545	567.98	509.913	821.716	218.2	489.275	422.177	335.071	225.779	381.9	262.677	269.268	307.874	328.78	290.49	312.413	303.097
530	0.67_117.0792n	117.079	118.087	0.66655	pos	37765.9	36032.4	4897.07	8452.02	40021.6	25539.8	60060.7	4651.72	24456.9	13520	26476.7	24397	16985.6	5386.1	13772.1	15346.3	4866.66	7361.97	7587.78	10140.1	6085.53	11011.5	9805.43	12580	20935.2	7028.08	6954.81	11302.1	17564.8	72590.1	12512.9	12317.8	12708	11592.2	11496.4
531	12.58_160.8430m/z		160.843	12.5792	neg	6316.8	9445.23	4271.8	9506.51	10149.5	6929.31	5484.46	4195.89	8394.66	4598.99	6770.2	5387.99	5237.67	4079.66	4925.95	5144.24	4568.8	5390.71	3735.33	5235.96	4910.86	5796.65	5458.09	4262.82	6164.32	4955.58	3748.13	6060.2	5158.99	4468.58	3994.55	3985.44	3615.07	4061.39	3857.29
532	4.32_469.2282m/z		469.228	4.31703	neg	20674.7	8805.92	90.9516	395.688	25138.8	11598.9	42713.7	122.092	6043.25	405.36	19716.2	1052.45	18234.2	510.77	75.0098	6954.51	1877.47	1574.48	3738.86	69989	329.07	955.436	485.231	919.767	16584.9	32128.1	117681	16810.5	389.138	998.563	11908.1	11456.8	11317.8	10959.2	10559.6
533	8.15_60.0609n	60.0609	143.107	8.15312	pos	36.3406	1002.22	2927.26	4674.95	908.74	1858.94	3860.64	1365.96	1684.38	269.965	1195.34	1154.83	1518.06	825.454	937.457	316.491	880.236	888.066	2065.15	466.29	4131.63	438.396	532.026	5070.96	1191.8	2957.06	1079.85	883.605	696.753	1882.01	1003.6	1005.35	1036.84	1014.75	1115.96
534	2.24_269.1756m/z		269.176	2.2407	pos	79.7027	542.714	716.816	2088.97	0	2281.36	0	9058.75	2926.59	5118.66	41.7477	0	0	2562.98	36.1006	587.916	1704.49	5558.31	2767.76	3075.87	10424.4	1372.04	35.8044	14481.5	80.5396	14668.5	3865.66	2550.95	1965.68	12189.2	1998.28	2002.59	1907.2	1855.11	1804.85
535	4.27_354.2407n	354.241	353.235	4.27333	neg	5335.22	2382.71	0.170177	498.941	113.367	963.13	0	166.617	99.3043	71.8363	10.1582	3042.97	1487.51	156.201	87.1184	0	517875	7639.27	68.7492	548.054	226.913	3006.67	569.955	928.493	1186.41	1006.61	14730.1	1101.72	83.4468	75.1833	9760.97	9688.52	9119.9	8757.52	9133.85
536	0.59_110.0713m/z		110.071	0.590083	pos	996.19	432.117	183.808	676.98	471.616	806.45	3705.91	247.412	383.959	160.059	1528.05	685.137	400.285	270.971	467.668	420.814	182.479	566.558	938.203	705.285	447.71	1152.96	308.822	264.541	305.038	217.434	458.525	227.438	502.562	255.588	327.477	328.567	310.474	297.968	301.545
537	5.46_338.2612n	338.261	339.269	5.46462	pos	2200.25	0	192.758	1514.76	3144.04	1371.19	3679.3	12.1655	1309.48	287.989	1144.55	1319.46	2138.47	351.252	46.9176	550.249	6887.76	894.805	93.0688	119.185	1896.23	154.495	203.707	212.955	6039.07	1275.4	149.595	321.172	4234.05	2920.69	1514.83	1414.08	1571.27	1413.1	1483.92
538	0.70_119.1318n	119.132	142.124	0.699333	pos	595.309	998.338	1247.62	139.681	575.441	534.148	173.279	49.5654	876.649	151.451	115.079	192.17	256.505	3234.97	306.385	602.515	2968.5	710.811	499.773	654.88	694.703	879.289	468.679	475.35	488.78	350.121	1173.95	722.43	1831.61	1430.28	806.878	796.173	784.677	727.201	739.847
539	0.66_256.0596m/z		256.06	0.65565	neg	2069.08	2342.67	1904.67	1501.91	4198.23	1784.84	175.051	151.577	3648.34	72.0645	2932.81	1707.09	846.472	358.286	553.192	69.0809	1099.79	2759.65	742.384	516.839	1117.66	2858.35	672.508	1644.08	822.594	1719.36	1706.04	858.553	1356.93	3406.93	1035.52	962.803	955.858	978.632	1058.31
540	5.38_179.0710m/z		179.071	5.37722	pos	0	0	0	0	0	5.02872	10.5027	0	15.5458	19.21	0	8.15018	0	18.8831	41.2843	16.5563	13.2101	15398.4	0	11.1366	0	17.1115	33.5975	7.68051	1.4231	0	0	0	942.854	0	453.312	465.317	485.358	432.873	439.224
541	0.58_198.9412m/z		198.941	0.57915	pos	2410.44	412.283	4343.82	1674.44	7135.88	2006.93	11.2034	1236.58	0	837.741	2764.86	2639.96	1306.47	168.528	652.093	3245.63	1775.85	8623.53	2163.84	1578.6	1330.91	1034.18	157.089	749.788	190.212	124.332	29.9566	743.193	2049.77	395.534	800.348	842.709	862.89	891.374	803.673
542	3.30_343.2120m/z		343.212	3.30073	neg	409.314	5628.08	1604.11	1600.21	2035.82	3048.24	1603.48	9379.77	1802.96	3370.39	2838.19	2080.57	4637	2157.2	5125.78	10252.3	2930.37	2216.05	4129.02	2501.69	5599.4	3982.72	4089.67	3686.42	1931.03	6889.12	2505.33	2154.84	3439.12	4260.23	2507.67	2461.25	2478.59	2277.51	2285.13
543	0.72_244.0246n	244.025	225.007	0.7211	neg	5261.57	7291.78	559.836	1867.57	436.122	5093.35	2343.02	4224.04	970.241	22886	472.04	1304.2	1216.79	3415.64	233.447	2414.14	225.413	181.672	12444.8	219.628	3006.85	4092.47	167.806	2407.4	1091.29	234.069	341.059	1255.13	515.424	263.527	2261.02	2436.07	2427.87	2546.66	2528.04
544	1.05_130.0873m/z		130.087	1.04905	neg	9105.9	1252.56	1947.18	1115.47	13046.2	5731.67	19222.7	1576.22	1782.61	2536.16	2799.55	828.994	1475.23	2062.34	2536.14	2469.44	3714.31	488.907	3869.29	4129.24	4355.63	928.949	3363.93	2213.48	1681.86	3629.71	2107.79	1798.33	3126.8	3077.99	2073.37	2028.14	1839.12	2003.93	1931.59
545	2.96_610.1980n	610.198	609.191	2.96187	neg	0	0	0	9236.66	5092.98	1592.18	0	0	0	0	62.4922	0	25744	2149.97	0	0	26368.9	5572.56	0.398017	0	183566	1578.06	0	3819.39	478304	697.955	0	471885	37599.8	121503	25037.4	23431.7	23332.4	22317.5	22466
546	7.42_80.0627n	80.0627	161.133	7.42085	pos	744.047	63.5166	45.1822	3296.13	203.148	593.637	836.534	12.6425	21.8576	119.679	51.125	157.099	224.16	482.869	25.233	0	3756.15	85.3077	17.0372	372.696	112.739	47.657	40.9934	134.078	84.8869	658.605	15548.6	31.019	128.396	2185.96	1252.13	1260.49	1131.49	1171.2	1235.82
547	2.91_321.1811m/z		321.181	2.90713	pos	0	0	964.451	0	0	821.168	29.7106	1150.44	1497.08	3748.84	0	0	0	936.476	1232.2	2120.23	0	1438.86	741.531	3188.37	130.515	54.996	1594.93	2752.17	0	90.3218	220.313	1996.82	13.9798	0	729.651	664.321	709.863	707.303	654.255
548	0.13_186.9578m/z		186.958	0.13085	pos	833.474	1075.34	394.27	897.084	1015.42	855.892	1051.79	641.393	1169.18	625.079	705.182	855.827	926.409	410.969	895.596	456.18	301.617	551.285	575.324	741.498	514.452	728.851	717.282	532.12	782.046	600.14	523.525	970.6	444.684	599.495	451.931	420.054	472.602	439.413	428.809
549	6.54_805.5677m/z		805.568	6.53567	neg	0	0	42991.3	0	0	15777.1	0	19974.8	39339.2	39688.3	0	59024.5	40180.5	49534.3	51988.6	30657.5	53970.3	14037.1	0	17043.2	51272.5	65804.4	49057	31862.4	1657.64	51018.7	37826.2	2156.13	56326.2	53970.2	46440.9	44002.6	41329.5	43048.4	41891.7
550	3.88_369.1759m/z		369.176	3.88003	neg	120.393	6428.47	190.162	123.266	81.3698	2677.1	225.602	9232.31	2629.91	5062.4	1981.33	1774.97	9592.48	1475.31	3168.53	2934.58	12683.3	399.961	7810.54	34906.1	985.826	1599.41	1232.02	3152.38	3977.11	2911.72	10042.9	3768.97	3124.72	997.952	3432.33	3453.05	3370.59	3082.93	3239.1
551	5.14_553.3290m/z		553.329	5.1367	neg	539275	38055.7	4493.96	131.979	14143.7	69690.6	390.562	20205.5	7197.59	3322.17	3216.28	934.473	19546.1	28557.5	2605.56	22951.6	1207.16	44337.7	135094	22045.2	2149.67	6649.09	622.099	41162.8	616.004	58947.8	28177.4	721.225	3904.25	3726.26	20371.1	19833	18987.2	18119.1	18711.2
552	12.54_99.5107m/z		99.5107	12.5354	pos	9503.71	11627.3	6774.38	14477.4	13678.6	11061.4	11328	7308.88	15849.3	9005.43	10644.8	10038	9058.86	6274.48	9202.46	8366.66	4832.55	8601.06	8476.53	10232.6	7985.01	10742.5	8621.18	6390.15	10856.4	8797.54	7407.48	11712.5	6439.65	8825.12	6266.97	6268.03	6296.12	5993.5	5631.86
553	12.59_141.8688m/z		141.869	12.5901	neg	645.003	1045.86	451.864	967.665	598.504	678.01	604.598	467.344	823.737	497.514	750.473	649.519	527.257	420.426	612.975	564.286	530.882	583.241	335.429	463.66	543.97	670.667	564.385	419.915	627.541	446.184	373.187	721.223	536.906	495.114	453.82	428.872	449.542	412.315	463.406
554	1.66_200.0492m/z		200.049	1.66112	pos	29655.7	39361.3	23432.1	50154.3	44529.1	37276.7	38241.5	22578.6	57929.7	29607.5	37190.2	35354.5	31209.2	21847.5	27726.6	28300.2	15333.9	26893.6	23731.5	33000.7	25851.5	37204.5	28116.9	21388.9	37266.1	32779.6	26802.7	41275.5	20044.5	31929	18189.3	18461.5	20196.9	20019.4	19355.9
555	6.54_195.1385m/z		195.139	6.53545	pos	14.2351	28.0015	1253.62	29.5745	29.1458	503.431	0	656.755	1214.04	1305.52	21.9094	21.7353	2344.86	1966.49	1276.51	2051.17	1247.2	2107.23	1593.42	1596.19	727.594	779.522	1379.24	1184.13	0	964.551	1546.49	1802.29	43.8125	427.393	983.254	1031.28	946.351	1004.35	915.952
556	1.69_137.0609m/z		137.061	1.69372	neg	245.048	1819.82	1251.6	2470.11	1011.14	949.407	165.033	357.706	980.916	243.287	852.296	1050.5	5675.38	787.801	157.308	1238.46	237.807	11369.6	974.019	4416.73	534.342	2313.84	256.748	195.459	2671.34	635.318	1123.28	2889.22	7814.98	3382.52	1140.88	1093.79	1071.98	1104.1	1206.74
557	12.46_144.9834m/z		144.983	12.459	pos	15336.2	19596.2	10135.3	22548.1	22619.7	17823.7	17859.6	12573.5	24977.2	14767.3	16672.4	15519.2	14935.2	10708.2	15136.8	13166.5	7742.47	13377	13322.2	16283.1	12343.4	16855.2	14269.6	9646.8	16175.3	13703	11806.9	18496.5	9984.2	13642.9	9833.1	9765.75	9858.96	9370.14	8807.99
558	3.27_319.1912m/z		319.191	3.26795	neg	2284.99	0	35158.1	42.2109	0	4482.31	0	390.998	1135.27	1329.24	0	161.584	24.2411	47.0102	1000.51	8477.88	35.7508	0	12.6019	40.9765	52.7602	370.362	770.912	84.7222	59.9204	51.8988	578.431	0	25.1488	221.781	1097.34	1141.98	1003.59	1061.06	1082.47
559	0.62_83.9613n	83.9613	128.96	0.622783	neg	520.872	3212.93	5388.49	5785.67	1122.13	3397.33	561.941	6304.89	677.082	7001.95	1297.08	1448.05	1643.67	1231.2	11890.1	1279.1	3688.34	4327.24	1588.87	5596.2	1430.62	1497.07	6044.54	1851.5	146.353	1443.71	1252.56	228.947	1217.15	1068.61	1359.4	1242.15	1268.05	1275.38	1195.68
560	9.29_467.2818m/z		467.282	9.28962	neg	1053.01	98264.6	17807.4	274.044	1485.41	18973.5	1871.23	15887.4	16074.3	18043.9	15228	30228.7	112194	27509	65264.9	28675.8	21590	12316.9	17098.1	81428.7	19347.3	22071.8	27997.7	11254.5	16023.8	9808.88	8079.9	24855.3	28473.4	12535.6	12750.2	12075.1	12374.2	13625.6	13053.6
561	5.93_420.3001n	420.3	443.291	5.93448	pos	0	0	467.16	76.8224	94.8157	7433.13	193.687	3564.11	444.304	62057.3	0	0	1810.72	6442.13	22871.7	30874.6	3023.91	5815.44	4242.64	216.3	457.608	17769.7	403.434	1726.57	0	500.501	1331.27	33752.2	10714.9	406.416	5465.26	5433.6	5440.97	4884.63	5189.25
562	1.66_181.0063m/z		181.006	1.66093	neg	1242.93	2652.3	1086.24	2394.85	3252.96	1788.96	1211.85	749.561	2389.6	1120.34	1888.52	1436.9	1778.32	784.177	975.463	838.845	1207.76	1602.38	651.445	1144.74	1337.43	1864.42	1069.82	848.907	1192.26	1288.91	598.584	1126.33	1096.28	1523.16	927.314	845.201	823.163	889.509	853.467
563	12.67_122.9651m/z		122.965	12.6665	pos	1736.85	1851.08	1239.12	2626.04	2553.93	2000.11	2031.33	1317.45	3024.93	1620.25	2070.95	1724.14	1740.24	1112.29	1683.38	1532	883.39	1733.63	1449.19	1886.77	1510.71	2123.49	1535.22	1079.3	1922.93	1722.08	1453.83	2067.62	1153.64	1493.3	980.372	1061.46	1014.54	1063.31	1108.72
564	4.13_370.2513n	370.251	371.259	4.1313	pos	2961.71	49.2918	391.168	446.504	4528.23	3852.27	23773.9	586.423	440.28	1492.93	2471.89	2000.91	420.064	334.46	564.956	513.338	11470.4	571.937	207.71	126.049	19006.1	499.023	164.013	588.596	2031.5	98.2689	734.306	1004.51	11145.2	8281.68	2647.15	2473.7	2395.72	2677.55	2614.48
565	9.36_212.1783n	212.178	213.186	9.35543	pos	1042.45	4908.62	3077.35	213.574	1224.98	2310.13	1185.53	2294.08	6508.22	336.385	4798.23	4486.67	59.2883	1440.16	505.104	131.9	1678.13	258.235	2647.24	1823.29	12340.3	427.664	1049.13	9043.94	1966.3	10552.5	797.721	589.569	992.591	2698.09	1920.56	1805.03	2061.72	1945.04	1957.71
566	3.43_239.1288m/z		239.129	3.43183	neg	657.206	64.7171	174.708	401.756	1278.3	518.431	305.639	811.658	871.049	100.855	399.035	1047.12	217.321	1501.22	2367.3	25.7776	1783.69	91.0167	78.194	1948.38	1871.22	924.556	6381.33	1744.03	59.1278	1217.03	996.638	93.8446	945.58	698.933	764.332	708.506	770.619	708.35	781.316
567	8.15_153.1278m/z		153.128	8.15312	pos	191.385	1848.47	5270.66	8097.1	1929.57	3384.8	6604.03	2401.35	3398.93	721.75	2227.51	2111.7	2888.25	1458.32	1633.99	688.653	1537.92	1676.22	3595.58	669.472	7154.87	817.071	830.264	8524.7	2338.65	5045.55	2036.83	1401.16	1263.65	3507.74	1779.67	2014.83	1864.36	1928.43	1959.83
568	3.41_611.3473m/z		611.347	3.40997	pos	0	0	23823.6	0	0	8931.64	0	8461.11	5196.54	42903.5	0	0	0	2242.11	22144	24141.3	0	16531.1	6714.3	11218.3	0	0	6572.09	29655.7	0	0	4481.07	6376.55	0	0	4418.52	3941.84	4450.21	4339.89	4302.21
569	12.64_110.0179m/z		110.018	12.6447	pos	3791.77	4988.21	2977.63	5719.8	5803.78	4571.66	4796.73	3010.54	6507.15	3549.36	4610.62	4025.29	4104.37	2579.57	3989.31	3631.22	2053.14	3699.01	3516.3	4364.71	3211.9	4464.45	3462.84	2638.22	4360.27	3623.36	3118.99	4922.63	2446.16	3654.61	2221.84	2309.13	2523.19	2387.86	2406.01
570	5.79_784.5922n	784.592	783.585	5.79248	neg	31902.3	0	49426.4	0	34897.7	15995.5	1249.7	143.022	2750.7	23589.8	7167.76	64555.2	4995.56	32512.3	18973.7	0	25375.4	8097.28	1757.3	0	139958	16643.6	14139.7	435470	4408.61	97330.5	85405.1	4010.42	49826.5	240214	20094.5	19064.6	19844.4	17912.6	20033
571	5.40_475.2697m/z		475.27	5.39908	neg	21587.1	1690.27	1357.89	40419.7	22996.4	12979.2	15357.1	363.733	12241.8	799.218	30607.4	7954.04	18369.4	3109.11	615.299	21412.4	1759.96	18242.5	7984.01	1341.59	9103.08	8275.1	1969.95	4549.69	25521.7	16208.1	8408.03	23647.2	5306.64	12586.7	16110.1	15352	14597.8	14591.2	14403
572	1.70_373.1742m/z		373.174	1.70463	neg	37525.7	0	137.017	2949.3	213.362	4833.83	2616.54	0	0	62.5183	2551.24	39.7614	291.595	0	0	30.6635	26.7331	1691	17003.6	51.7646	0	0	48.3059	0	265.638	46.4632	40.968	153.194	14.1867	0	1326.83	1508.03	1442.5	1386.43	1404.4
573	4.42_211.0400m/z		211.04	4.41565	neg	19.4181	82.3565	39.2023	24.5021	42.4025	39.0291	59.2195	32.1259	35.5529	16.4818	20.7053	52.2068	27.8392	65.1242	10.6628	32.0348	35.0585	12.0851	37.7738	32.7536	52.4469	25924.6	314.961	68.5851	30.4275	33.4861	10.5844	24.296	58.3231	18.4126	842.121	819.812	744.958	831.615	798.632
574	2.27_302.1537m/z		302.154	2.27338	pos	5779.36	891.45	94.9304	370.467	204.854	926.984	354.522	258.142	104.695	284.439	2425.72	2434.21	317.79	1349.75	1685.87	172.161	152.265	41.4303	159.834	508.44	672.915	334.704	2105.21	770.159	41.6269	96.864	65.6008	392.253	167.694	86.8774	593.11	573.488	535.434	578.592	533.576
575	0.70_230.1147m/z		230.115	0.699333	pos	4767.15	1084.98	4218.46	3737.61	2451.4	3149.29	4066.9	4400.21	1153.04	2463.82	2971.48	2866.27	1516.69	3392.11	3547.98	3037.96	1405.3	1796.49	3058.97	2725.79	2615.51	2565.21	4194.78	1564.02	1628.65	2140.92	1181.09	3770.35	2735.11	1060.06	1463.31	1581.42	1530.84	1432.76	1600.27
576	8.15_114.1045n	114.105	97.1012	8.15312	pos	94.3537	844.779	2063.31	3455.81	985.089	1476.36	2923.45	976.887	1520.17	423.388	1006.73	1019.8	1188.39	800.188	831.736	309.902	688.2	693.132	1571.44	365.884	3050.48	386.586	390.986	3451.68	940.855	2071.41	891.792	754.033	565.9	1581.23	827.696	766.931	835.244	860.924	866.879
577	7.77_195.1383m/z		195.138	7.77055	pos	0	64.9424	975.013	0	12.1712	490.852	0	811.861	1356.99	1196.69	0	0	1698.03	1713.29	1461.98	2387.04	674.212	1621.59	971.704	649.342	81.6234	727.308	1115.88	948.694	0	996.585	1320.87	1357.06	51.8085	79.5465	593.208	596.366	653.116	613.781	654.013
578	4.39_589.3049m/z		589.305	4.39378	pos	25213.3	27323.9	14119.8	22.7415	4677.94	20988.2	65429.7	41308.2	9843.77	954.229	8353.66	6947.75	13572.7	7328.43	0	0	12173.7	3734.3	132.845	1749.64	174.912	60413.2	0	58.4062	4474.12	5588.05	5698.06	3896.34	53359.4	28405.8	11413.9	11162.3	10625.9	10199.4	10385.2
579	1.93_114.0681n	114.068	135.045	1.93435	neg	55.8493	2288.76	31.2977	2348.04	5450.16	1185.9	41.4559	292.183	43.4055	121.95	5771.06	507.677	768.872	260.733	606.089	568.792	71.6447	1524.93	108.228	107.315	13.0965	27.6258	726.298	14.0533	2983.35	3316.59	367.24	2972.35	138.348	19.2852	1919.11	2064.33	2139.93	2170.83	2125.31
580	6.56_456.3624n	456.362	457.365	6.5573	pos	251.703	14117.6	3385.3	0	8550.4	3405.31	0	988.21	1842.56	1511.98	770.071	335.321	14592.3	335.414	1488.17	546.085	4718.4	2500.79	60.2605	17085.1	703.291	362.77	5633.61	1407.76	59.1817	2472.67	0	5939.58	13291.1	34636.7	2268.9	2552.99	2364.76	2297.11	2437.03
581	2.99_124.0766m/z		124.077	2.99463	neg	5874.12	3781.89	2747.21	40.3448	42.5745	2026.15	2744.79	1303.93	437.989	1262.48	926.974	983.278	522.358	1074.79	257.519	279.746	1098.36	936.731	3443.32	4675.44	772.147	1438.3	730.425	1589.53	248.731	710.426	1281.68	83.2362	682.061	1044.55	1150	1126.67	1213.16	1248.33	1254
582	4.21_381.3125m/z		381.312	4.20787	pos	601.358	4062.34	1833.45	3616.91	1186.52	4256.51	469.427	1950.45	3527.02	21061.1	2032.54	2236.63	8131.94	1847.41	1880.98	5677.7	570.92	3249.48	1508.28	2216.69	3070.75	7697.24	677.06	1348.03	717.773	1022.2	516.733	5596.02	2273.43	1375.97	2196.36	2174.05	2053.35	1991.83	2233.75
583	6.54_110.1121n	110.112	243.212	6.53545	pos	291.135	0	2248.21	28.3753	11.4727	845.308	0	935.146	1900.97	2192.47	75.6297	164.076	3562.87	3217.12	1890.5	3538.84	2148.16	3496.28	2507.87	2350.25	1008.88	1138.73	2250.42	1839.02	50.8497	1386.89	2277.95	2816.29	24.7548	633.632	1571.81	1491.16	1695.81	1638.65	1628.25
584	1.87_444.2122m/z		444.212	1.8687	neg	34376.7	0	0	0	0	3825.63	53.9124	0.102942	0	0	2381.52	0	0	15.8548	0	126.125	0	0	308.895	80.9888	0	0	22.8062	0.696232	0	0	41.2203	6.07264	2.96698	0	851.972	796.333	880.12	790.796	801.157
585	4.20_514.2889m/z		514.289	4.19695	neg	18240.8	0	128.613	76.7949	16907.8	11595	17332.9	35036.8	16037.9	593.154	925.482	14640.3	517896	46.1591	1715.55	2905.25	1185.34	11906.6	2790.8	72.0997	43744.5	405.723	834.798	3431.53	674.546	78524.3	55650.1	975.993	1557.05	1251.38	10412.9	10062.9	9722.63	9230.79	9456.35
586	3.96_269.0465m/z		269.047	3.9567	neg	327.301	318.899	96.7048	9254.22	181.886	29292.5	251292	122.83	2001.04	37.5913	1590.86	1009.01	217.509	176.286	222.444	1122.74	437.943	349.249	30776.9	2612.73	148.499	1859.26	215.213	612.277	1114.8	1675.36	10885.5	1372.55	150.753	633.043	6423.12	6679.65	6076.72	6153.04	5918.59
587	2.92_196.0972m/z		196.097	2.91805	pos	657.38	780.013	5054.21	147.369	105.046	3287.83	1742.99	5024.52	4981.35	11097.6	101.942	57.3669	592.315	4423.8	4577.69	8756.84	859.883	6808.13	3874.62	13602.6	554.893	6817.93	5913.56	9646.2	751.416	1974.39	2973.89	10220.5	2672.55	358.008	3949.74	3872.82	4143.57	4346.11	4247.79
588	0.91_176.0317n	176.032	157.014	0.907117	neg	1381.52	1382.59	2852.69	2076.88	122.458	1966.51	512.585	3080.62	2326.6	3962.62	2875.82	3589.38	6539.07	1008.94	5570.25	9086.51	1974.9	2962.99	703.035	574.687	2368.95	3614.56	2565.82	2278.95	3742.47	3239.67	3700.2	3730.12	3431.07	677.183	2214.61	2052.21	2293.53	2284.93	2115.4
589	3.48_290.1642n	290.164	273.161	3.47552	pos	2237.04	3316.62	1584.53	182.623	833.681	1938.35	5203.26	1217.19	255.921	2614.32	1119.04	1187.57	1658.14	1354.91	1477.96	1165.1	2473.43	1398.28	579.05	1915.2	1121.13	13615.8	541.508	973.437	3037.48	807.658	1504.55	965.134	7149.57	2210.27	1796.58	1766.08	1626.61	1820.78	1669.6
590	0.70_245.1385m/z		245.138	0.699333	pos	3883.99	2825.14	1121.95	8193.07	2294.41	2917.59	1037.96	2508.92	2151.62	2241.24	2385.87	2122.41	1009.8	3125.45	4639.71	4888.97	1597.05	1938.62	1559.03	3177.02	1867.57	4366.91	7505.8	2026.24	1478.11	2503.7	1210.77	2533.91	4564.65	1139.79	1648.82	1650.95	1698.07	1666.5	1495.14
591	7.77_358.2888n	358.289	359.3	7.77055	pos	0	7097.8	90223	59.4536	0	40962.6	975.655	59067.7	104636	106604	0	19.4547	178287	225519	162051	338136	56294.4	189954	77408	54038.3	2733.28	61516.6	102711	95438.1	471.556	61246.6	135841	131922	1980.06	4318	61639.6	60355.2	56797.8	56667.7	54893.4
592	6.40_527.2695m/z		527.269	6.40457	neg	1356.19	222.076	1911.97	2891.04	1598.53	1914.16	2077.97	755.306	4249.04	2165.31	2862.08	1878.61	2329.32	747.213	557.95	1793.31	1011.14	2045.48	3615.85	484.014	2088.59	1670.15	994.772	1666.93	2028.5	1876.2	1535.47	2227.68	700.56	2031.43	1802.07	1703.31	1638.22	1848.47	1798.6
593	0.72_259.0178m/z		259.018	0.7211	neg	1705.74	1430.39	1092.05	3360.31	743.686	2000.11	4672.76	1717.31	1643.08	1635.67	1678.47	3165.83	1507.5	1422.92	579.73	1770.42	115.959	1253.18	1341.58	305.103	279.23	2276.81	251.544	1788.09	5903.88	559.502	338.858	5639.83	375.113	336.923	1109.34	1213.22	1231.86	1163.6	1253.54
594	8.15_56.0637n	56.0637	135.117	8.15312	pos	150.022	1468.26	3881.08	6093.43	1290.92	2557.75	5099.3	1846.59	2500.14	690.003	1715.88	1753.02	2045.76	1341.88	1257.26	503.792	1267.65	1354.71	2863.63	655.788	5411.36	559.232	628.592	6091.6	1594.2	3738.71	1639.63	935.814	941.603	2746.84	1373.38	1412.03	1430.75	1503.17	1547.22
595	1.43_253.1191m/z		253.119	1.4316	neg	3074.49	688.653	238.254	10335.3	1032.37	1849.46	130.377	89.8349	1022.54	33.3722	522.78	1018.81	3525.43	444.456	23.9947	580.142	1293.27	140.835	330.189	33.5014	68.1692	3604.61	141.671	487.13	1885.06	2756.05	352.145	1925.24	524.385	234.565	762.125	739.087	786.865	758.934	837.196
596	7.09_558.3576n	558.358	539.34	7.09312	neg	353.11	302.918	4340.84	488.013	7429.92	7111.99	963.329	15250.9	1528.45	33350.5	1778.82	2386.03	2482.54	5951.66	19780.5	17295	4848.99	1120.43	5609.49	5499.17	7013.31	2224.97	3358.21	10431.1	2040.8	1541.46	5770.51	2090.07	21346.5	1053.31	7229.05	7046.03	7459.1	6564.29	6865.79
597	12.43_119.0778n	119.078	102.075	12.4262	pos	597.024	926.959	405.05	1548.49	1033.02	909.351	857.757	631.495	1341.54	842.82	886.561	958.374	732.663	454.427	682.485	823.695	350.011	621.727	595.353	794.878	660.155	785.12	734.614	461.977	954.982	761.206	708.422	1049.74	503.992	861.971	475.239	491.328	462.813	494.097	437.85
598	6.70_429.1962m/z		429.196	6.69973	neg	437.228	0	2.86983	3713.69	0	469.95	0	30.6965	12.7995	32.2707	119.783	0.0141758	24.4207	38.0854	13.5641	0.0761754	24.9975	775.797	24720.5	387.102	54.9775	40.2869	14.3901	14.9894	554.666	126.588	4564.01	533.74	0.42393	52.9883	722.086	655.083	640.52	677.307	700.981
599	6.52_356.2720n	356.272	357.287	6.52453	pos	17749.3	10694.6	488707	11352.6	18423.7	181947	1775.7	227526	401223	460072	34434.5	33278.3	837059	746332	453130	761254	473820	913542	607597	520523	244605	225514	499938	463325	7189.06	327996	497850	746362	6122.49	113791	407562	397527	374919	372281	362879
600	3.92_475.2687m/z		475.269	3.92373	neg	3643.7	0	220.812	382.823	9703.1	2177.66	4774.45	670.517	115.59	87.9464	9036.65	711.423	1033.45	56.7466	93.0906	6357.56	1653.69	5893.55	3898.13	0	134.371	32.5066	151.746	0	2070.38	1119.65	3355.33	1549.1	711.085	495.299	3798.05	3534.85	3579.16	3801.29	3392.23
601	6.55_476.2681m/z		476.268	6.54658	neg	0	0	797.747	0	0	552.4	0	723.206	2500.99	949.661	0	1788.06	1995.14	1238.3	1633.87	1568.19	883.125	1020.58	0	845.813	924.013	2171	1792.86	238.464	0	1515.07	532.862	116.2	1436.14	635.319	1255.4	1142.13	1245.15	1303.21	1271.94
602	8.09_434.3400n	434.34	417.337	8.08747	pos	587.654	2896.27	8800.39	356.726	3761.95	3949.06	1670.76	5402.65	3395.61	8669.52	1870.02	1856.87	7456.27	9713.7	9667.66	5279.46	6979.89	2158.65	1163.23	2514.37	1131.14	5684.4	5349.88	5576.98	2074.3	2433.32	130.069	4426.37	8108.18	1063.78	2701.36	2648.56	2637.58	2958.43	2811.81
603	1.79_79.9576m/z		79.9576	1.79223	neg	0	268.936	0	311.858	6246.58	867.854	0	615.739	367.578	0	40.1581	0	442.189	14.4894	0	0	1047.09	847.927	1117.94	0	249.814	2561.3	618.088	1303.69	227.373	0	615.75	267.014	109.794	0	623.012	666.129	593.576	660.416	659.866
604	1.64_230.1617n	230.162	231.171	1.63927	pos	8624.09	7818.53	11810.9	1636.11	19814.4	7129.05	2227.62	891.172	8485.59	2853.04	1479.48	1465.56	4535.28	4087	5223.8	6161.07	3723.7	5034.12	8702.42	7895.53	1861.77	13221	10632.9	7912.2	2823.42	14883.7	3974.17	8376.75	5867.01	2134.87	3571.68	3799.89	3955.65	4059.32	3950.59
605	7.85_521.3509n	521.351	522.358	7.84702	pos	48738.5	341.233	9080.94	36183.6	0	18616.4	19540.9	116.768	51836.7	1708.89	22312.2	23872.9	173.518	624.139	9557.75	140.351	311.633	1419.61	8201.6	1133.04	80.1365	118.087	1447.49	420.43	146.964	6850.24	1165.07	112.275	6873.26	485.378	4792.6	5257.42	5138.13	4696.27	4821.98
606	3.33_255.1145m/z		255.115	3.3335	neg	1916.01	2437.37	797.529	6235.29	835.381	2234.19	6230.36	274.219	1097.47	284.045	2111.89	447.793	701.66	594.001	302.25	294.605	602.079	629.881	1024.81	1017.7	150.527	2396.08	310.401	427.427	1533.27	516.004	932.898	1208.2	254.35	320.907	1316.88	1279.36	1240.03	1314.95	1168.18
607	2.09_214.0874m/z		214.087	2.08747	pos	1330.19	499.307	864.351	1095.63	1393.96	985.909	564.11	2070.39	374.066	681.178	1764.4	1465.25	5243.22	1742.82	3890.18	2217.47	1170.12	846.124	8019.29	2617.21	17881.8	431.173	2507.3	1246.06	2231.41	2113.17	642.251	691.247	2204.5	823.117	1127.94	1178.29	1207.66	1283.74	1240.5
608	9.62_137.0600m/z		137.06	9.61753	pos	133.849	925.957	1390.86	132.582	1113.13	967.867	332.294	1781.54	1364.89	1535.7	853.232	640.372	1592.64	1415.58	2729.46	2181.56	1264.5	1723.33	394.894	1035.72	1313.76	2206.23	1356.46	1966.1	729.34	504.156	71.0629	1861.06	901.641	621.365	657.113	724.911	729.758	750.418	724.698
609	10.87_448.0189n	448.019	429.001	10.8741	neg	5766.42	10182.4	3660.94	4824.2	3274.92	5535.85	5900.38	4835.94	6230.49	5146.93	7057.77	7172.18	5240.56	4266.02	5281.41	4995.08	3716.64	5071.49	3605.65	5528.59	4873.67	6539.97	5732.08	3662.01	6475.83	3796.19	4166.98	6200.3	4718.56	4495.31	3752.44	3630.75	3490.21	3788.12	3366.25
610	3.03_157.1128n	157.113	180.102	3.0273	pos	3747.75	374.691	3867.22	111.978	93.316	3187.42	3441.13	3692.79	4724.37	8633.57	157.684	313.322	288.488	1637.83	4512.81	5783.74	620.621	1308.31	256.399	508.77	1168.18	977.517	1667.99	3849.15	36.8628	488.523	1639.35	1086.23	2024.76	910.293	1108.72	1048.09	1071.12	1116.92	986.658
611	12.68_154.9906m/z		154.991	12.6775	pos	23004.5	28566	16545.6	32384.1	34468.1	26882.5	27439.6	18071.2	39076.9	22386.8	27274.3	25030.4	24391.5	15427.5	23171.9	20950.6	12397.8	21712.5	20747.7	26549.2	20051.6	24905.5	22299.2	15741.1	26635.1	21282.8	18337.2	30048.4	14465.5	22125.9	15382.1	14808.2	15457.3	14384.2	13711.3
612	9.34_190.0090n	190.009	378.996	9.34423	neg	825.954	1577.11	760.535	1336.2	766.484	923.953	731.26	540.046	1463.04	314.955	1057.71	783.818	994.44	672.707	580.935	884.296	669.491	1012.19	611.891	486.021	612.049	865.603	767.289	687.015	868.774	720.491	557.393	1157.22	966.59	781.201	595.04	567.329	561.32	634.965	593.147
613	1.31_225.0877m/z		225.088	1.31115	neg	703.312	218.732	132.439	974.626	278.639	626.493	1855.22	1212.73	48.3574	214.382	150.369	81.8283	64.824	72.4268	263.545	751.838	116.575	435.6	7047.65	70.0256	214.572	302.673	292.976	188.837	29382.8	63.04	1444.06	29792	291.421	91.9317	1493.31	1641.7	1604.14	1489.57	1477.11
614	0.67_258.0565m/z		258.057	0.666567	neg	787.443	825.306	427.219	309.002	1811.82	634.461	261.192	168.833	1042.22	77.12	1112.68	730.453	353.448	126.112	480.67	0	485.274	1283.87	237.455	406.942	465.047	974.498	644.475	564.126	194.288	730.432	630.34	164.576	478.268	1076.7	352.818	380.202	349.363	331.47	355.689
615	0.85_230.1825m/z		230.182	0.852183	pos	4669.76	4533.35	731.929	8408.24	2522.39	2951.76	2257.43	451.262	2055.97	935.528	4132.01	4089.15	5767.23	3215.58	502.158	375.624	740.456	236.702	2135.28	1530.51	6266.66	1262.04	1029.49	7449.14	7539.6	5979.53	112.236	3166.7	6615.36	3953.68	1921.89	2152.42	2157.64	2048.29	1995.94
616	6.07_417.2643m/z		417.264	6.0656	neg	314.552	0	279.362	409.758	183.949	573.555	601.626	744.708	1281.56	1346.49	871.873	1851.44	974.625	1431.77	713.556	367.931	287.109	634.292	2571.17	1472.07	2562.91	1322.94	2605.52	2617.69	222.038	1198.51	3150.45	253.477	1321.82	1041.87	857.022	747.491	824.29	812.144	823.005
617	8.14_943.7621m/z		943.762	8.14192	neg	0	6951.61	16506.5	38666.7	3063.96	10987.3	19092.3	6045.18	8559.01	0	7179.36	1779.59	20990.6	21805.8	0	25213.5	6573.16	14388.8	2948.26	0	0	258.158	3197.04	3393.69	6248.36	7582.43	6148.23	6850.91	13174.5	3782.12	6101.94	6198.92	6148.6	6510.48	6846.5
618	8.46_430.3448n	430.345	431.354	8.4592	pos	1135.97	8860.49	8222.93	4391.62	6346.08	7194.38	3887.42	9834.96	8878.31	13191.7	4407.98	4911.33	9562.72	10980.1	22680.5	11024.3	9887.68	5155.17	2303.28	3778.69	3419.72	9159.41	3029.63	13787.8	4875.94	5512.72	795.51	12840.9	8820.05	3656.6	4363.69	4642.17	4664.74	4475.66	4967.47
619	9.36_82.0785n	82.0785	83.0858	9.35543	pos	744.35	2765.26	1700.46	309.748	922.273	1425.62	1017.06	1646.2	3258.98	466.276	1960	1792.76	223.515	1200.04	489.997	180.327	1035.9	422.799	1764.5	1330.65	6163.92	443.786	1002.69	4582.28	1429.89	5646.16	536.464	653.445	704.734	1862.37	1307.01	1232.33	1189.49	1206.33	1143.88
620	2.08_255.0870m/z		255.087	2.07637	neg	458.622	3806.79	913.321	365.828	166.405	936.342	293.897	940.294	474.344	1007.57	617.383	494.22	405.754	1358.5	5785.86	256.75	1089.71	607.874	1489.08	11032.1	663.466	236.127	362.892	741.948	6.67671	474.447	605.847	90.4954	1326.75	804.02	758.878	712.209	810.687	730.163	762.386
621	6.38_175.1485m/z		175.149	6.3826	pos	3175.01	0	41.6013	1221.2	2263.62	911.219	672.247	44.6827	698.214	84.3866	1263.41	1087.95	1852.13	202.473	15.0623	36.1955	834.466	153.783	0	161.693	89.1479	78.3732	15.6669	13.0241	1565.12	235.907	37.4182	49.1339	632.515	1075.69	689.14	708.197	669.206	712.72	629.537
622	3.49_357.1427m/z		357.143	3.48643	pos	1346.1	622.972	2849.45	76.3929	0	1274.67	2847.55	2469.79	504.273	755.524	483.465	319.999	320.267	913.064	110.594	71.4132	1291.55	496.17	105.695	520.126	229.873	3366.99	0	170.37	652.334	770.518	684.911	148.927	2138.8	1055.45	1137.17	1138.17	1239.5	1259.24	1239.92
623	9.57_305.2488m/z		305.249	9.57367	neg	127.985	879.012	1168.35	18803.4	187.137	4302.45	17336.6	13.2412	168.615	37.618	7425.57	35.2674	16.0902	0	0	226.478	1580.67	4955.28	4845.74	592.307	10.09	0	84.6014	0	0	1288.34	13479.5	13.485	166.329	411.251	1450.28	1548.94	1521.11	1664.04	1530.38
624	0.69_203.0837n	203.084	202.072	0.688417	neg	4255.99	3119.01	1787.56	9044.23	1181.29	3095.61	1363.03	1641.77	5211.73	255.914	22894.2	1128.99	1170.55	2115.23	1706.94	16290	900.35	19287.3	17736.9	9187.95	2934.96	3602.83	898.227	672.626	24080.4	1692.85	19722.4	23558.4	3919.33	2244.34	5329.53	5272.55	5065.08	5168.27	4683.27
625	0.58_102.9881m/z		102.988	0.579083	neg	870.254	826.921	474.087	1019.86	2204.97	743.281	141.296	447.307	300.178	404.646	693.971	781.67	732.496	560.119	343.932	486.941	172.542	597.969	583.987	569.847	941.522	1031.35	696.359	337.842	1192.81	812.86	658.335	1228.31	884.557	1168.09	501.261	530.429	524.932	517.228	466.977
626	4.73_375.1857m/z		375.186	4.73228	neg	161.849	1635.65	436.719	3072	2027.84	2877.26	7725.96	1758.45	662.535	8414.32	927.616	938.149	2895.42	274.952	154.305	2187.96	3872.9	4798.21	3472.68	1433.28	691.956	12694.3	1072.6	647.464	9571.4	3250.22	4075.25	10362.4	602.562	651.28	2147.73	2207.09	2210.15	1955.46	2194.02
627	9.92_383.0047m/z		383.005	9.92345	neg	602.569	1252.22	556.277	940.446	158.583	705.423	683.429	633.27	787.492	734.521	807.484	570.846	879.239	685.308	660.167	970.097	1821.38	870.429	472.602	793.027	434.549	537.366	638.604	425.953	746.559	699.671	620.344	832.304	863.329	778.243	511.963	455.456	488.841	491.322	518.945
628	12.71_307.8563m/z		307.856	12.7105	neg	4413.37	6868.55	3424.32	6522.83	8209.87	5049.69	3764.47	3066.96	5654.15	3522.68	5035.94	3865.43	3565.22	2905.55	3628.37	3503.09	3464.56	4153.49	2578.22	3611.2	3409.92	4061.82	3722.15	3374.32	4525.69	3880.35	2547.13	4303.55	3513.01	3391.78	2633.97	2723.03	2892.12	2914.29	2622.39
629	5.83_551.3092m/z		551.309	5.82525	neg	0	265.419	135829	64.6464	0	23970.8	119.408	18918.8	7397.97	53142.3	129.747	233.447	401.766	1486.33	7649.3	469383	782.985	627.744	1381.14	1427.51	142.642	212.181	1191.67	2790.21	0	57489.3	231.576	42.7857	174.847	850.36	7965.87	7336.34	8247.23	7369.18	7683.17
630	3.88_478.2598n	478.26	477.253	3.88003	neg	0	312.114	391.929	0	0	428.95	3047.3	81.0001	0	28.2145	90.3324	0	0	2903.28	838.919	77.9698	144.109	0	292.205	441.91	109052	102.869	16538.1	28330.4	0	84.3624	213.817	0	0	608.009	3088.59	3181.51	3059.12	2774.9	2987.14
631	1.93_182.0546m/z		182.055	1.93435	neg	82.4672	1304.38	112.437	461.335	933.848	349.256	21.69	156.113	16.4928	54.5321	3073.83	60.9756	325.381	51.0582	35.653	97.8866	32.2568	729.433	12.7087	79.0774	94.9767	109.459	269.561	71.9195	2589.41	2354.85	74.7667	2633.23	180.418	365.793	1448	1417.84	1412.69	1399.92	1267.25
632	0.86_268.1038m/z		268.104	0.863117	pos	1785.54	2341.84	1415.43	2572.42	337.513	1619.73	766.951	1362.71	2760.97	1234.22	1906.62	1861	577.361	480.108	1261.07	1100.98	438.474	771.737	1286.47	3697.86	1453.05	2001.29	1021.1	768.792	154.173	1953.49	804.96	1349.73	420.381	33.3927	911.423	885.362	810.13	924.235	869.856
633	2.35_191.0589n	191.059	192.066	2.34977	pos	447.437	59.8294	283.608	196.074	10.5091	904.236	5.81551	5102.22	459.513	1573.12	134.692	219.246	27.1688	185.201	281.751	728.845	98.5621	1194.89	9277.75	3205.74	3618	85.1037	3483.89	15251.7	88.4286	2754.74	817.328	3978.31	946.323	3367.85	908.487	881.763	864.811	862.521	790.713
634	6.10_479.2451m/z		479.245	6.09838	neg	837.702	1915.29	375.465	1608.18	209.878	1432.2	2005.81	486.307	4824.18	626.956	908.352	2755.49	1224.08	8855.04	34.9465	2433.49	15242.8	3176.01	2814.92	3975.94	1058.2	3750.41	582.653	14750.4	778.38	2898.87	6417.67	615.352	4388.81	238.885	2437.77	2313.46	2321.02	2295.48	2582.3
635	7.43_271.2279m/z		271.228	7.4318	neg	0	0	1975.71	687.457	0	460.039	0	202.393	513.356	761.437	124.744	42.5007	102.079	1694.49	5804.66	775.504	0	582.705	551.188	293.377	165.723	1418.03	309.623	722.614	342.294	188.448	281.699	450.873	1006.54	1075.76	441.818	472.41	437.124	462.727	414.793
636	9.36_68.0634n	68.0634	69.0707	9.35543	pos	562.835	2332.33	1564.53	160.645	590.625	1228.11	890.767	1478.8	3167	305.45	1594.11	1642.59	103.295	1075.94	378.659	133.317	937.714	313.936	1526.09	1035.91	5448.12	243.781	688.265	4116.81	1237.46	4854.78	501.923	421.687	586.444	1645.7	1053.73	1040.79	1138.02	1101.68	999.006
637	12.50_124.0871m/z		124.087	12.5027	pos	1941.73	2397.28	1363.65	3095.82	2982.74	2278.85	2039.46	1434.43	3408.02	1846.53	2276.12	2039.16	1809.46	1283.07	1743.05	1819.75	1026.86	1849.93	1753.87	1883.6	1533.36	1836.99	1779.86	1214.41	2051.27	1782.83	1566.85	2252.69	1268.93	1796.38	1135.03	1135.32	1282.16	1177.92	1180.39
638	4.68_390.2797n	390.28	373.276	4.67763	pos	52089.7	947.028	209.395	5669.81	207739	33540.4	29554.9	1100.98	4306.74	245.669	46058.2	43149.3	44649.5	409.879	298.323	1295.85	25863.8	2928.61	1544.35	6350.6	14795.7	1309.42	0	186.236	27871.3	1479.15	12143.1	9757.15	20561.3	56821.6	12864.8	12185.1	11755.7	11226.7	11783.7
639	6.54_321.2590m/z		321.259	6.53545	pos	5.72445	0	2590.01	0	0	906.146	0	1128.38	2137.19	2294.02	167.768	0	4292.25	3857.28	2265.64	4231.92	2300.25	4000.53	3072.29	2930.83	1082.36	945.392	2202.02	2409.91	5.70574	1863.59	2674.72	3138.93	0	627.485	1800.76	1796.73	1816.13	1632.44	1877.2
640	5.49_128.0480n	128.048	129.055	5.48647	pos	206.507	257.95	20.1923	37.5479	46.5056	172.965	193.866	267.876	208.794	317.445	60.8483	40.2759	43.2767	138.073	170.075	56.5468	7.63636	75.8607	229.959	392.612	298.653	82.6707	37.9023	131.987	57.8748	69.0145	30.571	51.9939	31.9083	75.9414	413.845	368.003	402.448	410.911	379.783
641	0.75_98.9573m/z		98.9573	0.753883	neg	545.551	1074.46	285.897	2156.83	5798.6	1175.04	350.694	87.0951	224.907	51.3476	539.851	987.597	258.823	1065.41	0.119746	68.0782	866.466	1032.87	501.397	540.237	0	83.776	38.6855	36.3568	301.857	752.353	315.496	275.483	13.7678	2426.26	476.705	453.433	484.922	521.395	493.96
642	5.93_178.1338n	178.134	401.281	5.9345	neg	0	17.0689	212.722	404.69	0	2296.65	6.90874	1282.32	204.021	18542.2	239.017	9049.44	138.391	894.877	181.535	20.1271	373.228	211.792	2941.09	4790.28	11039.4	71.5788	6787.81	2452.29	0	731.365	984.78	21.541	1311.23	1982.53	1494	1516.58	1667.05	1474.6	1587.98
643	12.52_98.9640m/z		98.964	12.5245	pos	4066.63	4928.91	2844.84	6104.58	5922.6	4683.47	4713.4	3120.65	6618.16	3831.48	4368.74	4143.76	4016.07	2731.58	4020.86	3672.89	2047.89	3794.7	3703.63	4565.05	3764.9	4825.57	3689.37	2637.98	4515.49	3983.57	3182.26	5118.39	2831.24	3821.8	2683.9	2756.45	2689.67	2435.28	2519.42
644	3.67_319.1892m/z		319.189	3.67247	neg	115.633	0	15179.3	0	0	3671.58	19.6117	1904.4	1412.47	14412.8	0	338.546	74.375	371.105	993.625	432.755	87.0475	62.7458	35.4666	170.064	274.558	380.146	387.094	102.141	91.641	0.493477	98.3037	30.5873	191.711	129.33	967.672	902.522	957.555	1038.85	947.174
645	9.55_462.3724n	462.372	485.362	9.55208	pos	0	2640.92	12230.5	3365.54	0	10651.6	9051.43	26970.7	15056	26549.7	2582.11	2915.86	24509.1	6117.85	17122.7	6501.83	9200.06	5447.93	6339.43	4081.75	28883	14020.3	12694.6	6393.98	9825.35	2384.27	35372.1	14875.5	12309.5	14371.6	7422.42	8125.42	7681.87	7217.76	7201.85
646	8.02_476.3515n	476.352	475.344	8.02183	neg	26.9957	690.741	3580.69	2433.6	3149.27	2356.32	807.271	3909.18	2234.49	4374.64	1290.33	9724.02	3696.16	13579.5	1599.81	1512.11	2505.83	2631.7	1644.18	1637.27	6025.17	1985.72	6148.92	5503.16	1692.35	4476.51	6430.01	1830.06	3454.1	9905.28	2143.28	2114.72	2378.21	2331.11	2272.2
647	3.57_623.3473m/z		623.347	3.57413	neg	0	0	4879.69	0	0	6700.24	754.436	3745.88	9219.86	41702.3	0	16193.4	3201.81	28225.6	10121.8	0	6958.72	0	0	0	30224.4	33376.5	18734	2260.4	0	0	0	0	15689	27606.1	7556.67	7231.66	7115.23	6903.2	6584.5
648	3.49_151.0042m/z		151.004	3.48645	neg	18.6668	128.546	34.8921	639.995	0	95.8989	0	15.1431	9.13924	16.7078	0	40.2931	0.676832	27.831	44.6691	52.2501	61.4065	39.1303	65.1698	14.1913	32.7779	0	78.5833	6.52038	30.3583	17.7418	81.3429	78.5526	15.6989	14.766	599.909	608.298	630.091	547.777	610.459
649	7.33_424.2843m/z		424.284	7.33345	pos	0	991.589	2558.19	61.811	9829.85	2145.47	379.035	170.455	4871.5	446.814	14.255	0	220.046	70.9605	6740.35	93.4799	469.476	6184.03	74.4569	18427.7	1995.3	1930.97	12251.6	436.667	2598.33	1560.72	7158.97	8611.43	522.726	285.598	1999.11	1738.4	1821.75	1866.21	1825.98
650	0.69_158.0864m/z		158.086	0.6884	pos	1642.06	1669.8	1996.35	3234.59	3818.94	2556.35	1957.49	4546.56	1657.35	2484.04	2426.85	2206.99	3910.47	2379.06	5517.13	5701.21	2640.48	4223.16	4242.25	1592.79	2454.8	8200.03	3759.23	2103.8	2082.84	2993.17	2336.94	3073.05	4114.01	1971.77	1975.25	1935.78	1941.11	1770.77	1781.47
651	6.49_137.0602m/z		137.06	6.49175	pos	6.74868	2.51665	39.2897	245.545	9.80378	37.8041	9.6498	25.1744	1.50843	0	9.13916	3.00894	0	32.0437	4.70318	0	0	16549.3	0	0.660298	0	3.58932	48.1424	25.6366	4.25497	0.0451465	0	0.19727	1337.08	3.39761	703.549	732.835	643.298	683.603	660.385
652	5.10_448.3073m/z		448.307	5.1039	pos	0	0	0	0	0	12.5231	0	65.0291	47.6786	0	0	0	22420.2	2982.54	875.868	6963.14	30.709	5540.79	385.95	833.194	0	0	0	0	0	867.106	5.31129	11270	0	0	990.162	863.771	911.522	959.898	935.874
653	4.54_329.2334m/z		329.233	4.53573	neg	1633.96	4108.17	1633.39	14950.1	12236	6040.18	12795.6	772.001	5299.08	933.274	14510.6	2392.09	16815.8	1390.47	2187.89	5075.39	21196.6	19542.8	6709.38	1097.03	1125.27	10042.1	1707.43	1276.68	17706.4	36495.6	10183.1	17531.4	18065.4	2105.36	6054.3	5883.14	5777.36	5649.68	5269.71
654	5.93_457.2582m/z		457.258	5.9345	neg	28.1389	602.669	11979.1	50.7451	101.421	4532.95	564.475	10053.1	8366.08	9050.87	46.4486	13480.8	6280.67	7539.76	14156.3	1458.28	23941.2	2309.32	110.137	3048.43	13277.1	8538.34	8592.21	12541.5	27.6268	19664.2	6021.39	0	11723	12249.2	7527.49	7575.05	7713.5	6739.4	7438.32
655	9.62_191.1075m/z		191.107	9.61753	pos	27.8858	160.574	317.435	0	130.702	182.116	15.1322	394.484	200.569	392.267	88.9363	47.0443	317.664	349.27	695.874	507.121	220.543	396.884	0	190.32	201.501	492.505	297.997	442.523	133.428	67.706	20.2476	348.889	183.203	79.3796	138.988	131.371	133.902	144.049	125.947
656	9.49_109.1015m/z		109.101	9.48653	pos	15.3175	748.95	415.971	183.082	137.337	333.5	22.8968	1151.52	173.116	153.303	293.441	303.574	189.198	351.719	258.346	180.532	503.808	162.475	331.684	210.998	1373.62	205.214	587.929	544.951	748.712	1065.87	375.699	107.219	197.596	802.453	345.273	375.337	326.969	339.129	352.711
657	1.97_104.0706m/z		104.071	1.9673	pos	262.544	973.647	886.256	402.672	78.9422	489.931	0	930.211	510.003	365.105	0	6.52112	600.92	631.417	1316.77	180.911	136.243	315.756	856.635	518.59	297.731	1236.07	2776.46	1899.93	0	2513.17	107.115	1064.22	695.455	257.006	388.144	375.999	393.512	430.308	390.041
658	12.77_72.9388m/z		72.9388	12.7652	pos	3144.38	3515.7	2108.08	4849.06	4651.02	3602.15	3823.45	2247.41	5177.85	2902.41	3368.26	3287.91	3046.55	2194.37	3038.28	2803.47	1636.81	2717.82	2466.64	3212.9	2944.2	3660.26	2714.68	2021.26	3433.78	3029.82	2470.7	3846	2199.95	2972.56	1775.79	1774.89	1979.32	1957.4	1889.96
659	2.97_611.2013m/z		611.201	2.97268	pos	0	0	0	371.802	0	41.3113	0	0	0	0	40213.5	40508.8	0	307.963	0	13754.1	0	9389.52	4103.56	0	0	0	0	49.8414	0	2635.15	2517.05	0	0	0	2812.47	2579.98	2559.65	2465.67	2511.01
660	4.68_465.3225n	465.322	466.32	4.67763	pos	0	0	0	0	60361.8	7992.1	5483.99	77.0831	5434.25	571.764	0	116.435	76059.7	5910.81	1508.73	55546.2	42740.9	9274.22	5418.68	747.328	750.053	49.008	211.419	1510.61	0	189163	744.058	23785.1	58.5856	0	9665.77	10030.4	9669.11	8717.74	9345.72
661	4.97_175.1488m/z		175.149	4.9728	pos	1368.62	1461.48	973.572	1397.77	1920.09	1545.12	1859.23	1346.36	2596.37	982.619	2073.1	1716.38	1114.84	1668.57	1471.25	1993.6	1079.58	1280.14	1052.7	2145.17	1154.25	1566.13	1177.76	1287.98	855.232	1161.02	1264.61	1557.98	884.436	989.85	1327.06	1214.77	1230.95	1149.5	1253.28
662	8.15_126.1046n	126.105	109.101	8.15312	pos	113.503	587.669	1678.5	2494.52	523.023	1105.38	2033.91	921.032	1168.1	428.17	641.853	738.826	932.797	815.159	702.578	316.8	548.581	809.282	1106.87	465.454	2108.6	284.42	340.378	2745.36	640.998	1676.04	696.438	546.499	443.703	1069.24	595.394	589.197	644.537	625.163	564.373
663	3.41_609.3308m/z		609.331	3.40998	neg	0	0	9154.57	0	0	3432.67	0	2824.88	2461.05	16453.5	0	2606.93	0	14963.5	3581.06	95.0456	1859.76	0	0	0	14225.4	6829.73	10192.6	510.676	0	0	0	0	791.579	10198.5	2335.59	2308.16	2237.07	2109.37	2078.66
664	6.14_313.2386m/z		313.239	6.14237	neg	1570.38	1096.54	6382.6	28442	3523.87	7350.36	8807.85	1892.87	10773.6	3663.49	2711.49	5485.91	2327.97	2251.68	2849.15	1500.6	2716.61	9701.86	2204.56	4817.35	4893.04	6903.13	3671.22	3669.66	10248.8	20242.1	3167.39	10551.6	2415.77	2859.07	4077.99	3948.95	3881.7	3566.1	3715.54
665	4.69_429.2904n	429.29	430.298	4.68857	pos	1730.91	0	92.3612	371.913	54285	7690.01	3489.3	436.191	7696.28	1108.11	1222.88	1061.54	69431.8	3152.01	2228.63	49265.9	54558	13417	1277.39	851.793	32.301	515.862	37.537	1915.07	694.22	184391	302.28	27269.6	329.158	863.974	10983.1	10702.8	12105.5	11343.8	11910.2
666	7.42_70.0810n	70.081	163.148	7.42085	pos	527.126	58.0596	78.7177	3073.14	13.0841	550.868	498.698	280.898	46.7244	381.365	65.8984	180.07	182.606	701.993	82.572	237.585	4693.61	326.316	278.575	626.243	431.81	55.1553	196.997	534.602	316.38	1287.32	20218.4	120.411	143.16	2493.85	1641.34	1544.19	1484.7	1574.93	1433.83
667	8.37_252.2460n	252.246	253.253	8.3719	pos	0	910.638	3738.47	2585.52	1651.49	1810.53	1853.32	4488.04	234.886	832.382	0	19.3466	2330.51	163.414	891.002	2648.16	1444.81	482.351	902.591	74.1352	2900.58	264.12	531.556	356.327	3978.03	1877.98	1928.35	135.733	1416.98	3559.76	965.356	977.839	905.937	1039.21	1016.05
668	3.33_372.1239n	372.124	373.13	3.33348	pos	87.3814	0	3756.27	615.044	0	1948.89	1002.54	2534.85	2254.14	7289.77	29.9601	253.145	51.3252	2125.62	2249.91	5403.44	869.354	5573.82	4759.24	5350.43	1507.55	2458.55	0.581066	690.4	48.21	1588.43	1925.3	2877.14	1791.16	108.003	1439.61	1393.53	1429.44	1565.56	1372.06
669	8.94_345.2049m/z		345.205	8.93992	neg	46.2249	0	0	33965.4	0	3849.11	630.385	0	0	0	338.095	10.8923	0	0	13.3585	0	101.822	799.536	172.344	0	19.1856	0	0	0	137.203	60.3554	1409.42	93.8909	278.754	87.2807	1206.45	1242.32	1335.27	1159.13	1248.32
670	8.90_208.1831n	208.183	439.358	8.89638	pos	0	0	2884.14	1396.53	2215.83	3886.91	5800.9	8885.65	0	13799.1	12.8986	2.90345	0	118.725	2830.05	8250.7	17.107	2461.13	8133.29	0	10548	193.173	11059.3	192.018	7.28939	199.159	1776.95	2224.8	44.9383	565.94	2762.25	2589.02	2964.84	2904.92	2866.27
671	1.78_376.1350n	376.135	357.117	1.7813	neg	13.4433	45.7956	51.0551	0	360635	40261.9	32.1789	1516.36	0	63.1457	0	90.6972	1186.52	199.447	83.4615	612.853	6186.64	1650.69	9678.25	12.3637	87.7403	42000.7	1626.99	14090.9	1189.95	29.2701	3002.38	1312.29	124.713	6.18877	2046.29	1861	1994.96	1796.58	1952.98
672	10.89_144.9948m/z		144.995	10.885	neg	1599.29	2171.81	1097.8	2204.77	4066.89	1866.37	1287.89	1020.36	2089.82	1258.7	1676.55	1290.07	1549.68	891.11	1227.75	1278.69	1135.08	1407.76	936.93	1512.25	1211.24	1501.75	1323.11	1097.05	1466.73	1125.14	851.44	1582.64	1142.28	1139.13	997.743	920.378	904.084	1022.64	952.457
673	9.38_521.3247m/z		521.325	9.37702	neg	24.0588	483.153	5148.93	145.805	5222.11	8421.2	15.0463	6685.8	1710.5	56355.4	194.897	516.324	599.784	1643.7	17411.4	10099	680.761	112.524	251.007	1370.73	3424.5	736.372	1004.53	1235.36	576.792	593.518	605.307	726.223	16987.8	1076.19	7132.98	6401.22	7061.33	6653.07	7266.08
674	8.79_84.0091m/z		84.0091	8.78707	neg	17.4194	11.1637	10.4093	741.253	0	110.365	16.1278	8.2575	188.238	0.414444	11.7364	462.208	2.09672	0.522532	19.1462	1.70594	5.70472	580.074	256.006	11.3253	0	327.503	312.101	24.5	1791.16	127.734	55.7061	1902.02	8.2405	22.6299	249.232	255.597	244.469	271.564	236.579
675	10.05_339.2898m/z		339.29	10.0546	pos	2700.65	2920.96	1641.44	3498.13	3481.98	2744.82	2810.25	1656.12	3720.99	2272.91	3108.83	2642.69	2409.29	1391.11	2461.3	2113.41	1224.04	2703.22	2309.06	2459.08	1920.4	3021.02	2257.54	1632.71	2539.91	2129.53	1733.2	3568.81	1546.28	2097.58	1665.92	1584.98	1441.77	1571.52	1530.07
676	10.85_390.0179n	390.018	435.003	10.8523	neg	10077.1	17297.4	8418.54	11875.8	6985.29	10274.3	11182.8	8014.6	10679.1	7937.62	11335.2	10567.5	9262.4	5624.48	8621.22	8587.41	8440.3	9353.55	6155.68	9230.74	9651.95	11126	11133.5	6521.68	12147.5	6828.55	7038.03	12146.7	9362.02	9285.77	6985.22	6482.79	6602.73	6871.73	6101.27
677	3.24_712.3022n	712.302	693.284	3.23518	neg	0	0	0	0	0	0	0	0	0	0	49.51	0	0	0	0	0	0	0	1372.38	0	2305.51	0	0	0	150042	0	0	164771	0	0	2590.16	2861.14	2772.04	2564.27	2859.75
678	6.60_455.3179m/z		455.318	6.6014	neg	5.35968	0	15992.1	24.1463	0	3677.62	19.358	3213.23	6806.49	7037.86	8.9338	4635.76	70.1557	3.92971	24050.4	0	238.523	0	67.2646	594.926	1843.8	4492.54	6005.06	93.9662	0	31.4774	6.85596	0	30.9373	12012.6	1501.7	1538.49	1643	1534.67	1698.62
679	12.45_175.9553m/z		175.955	12.448	pos	2811.94	3602.24	1865.64	4078.53	4100.37	3219.84	3419.57	2049.29	4729.96	2321.03	3174.01	2884.82	2809.92	1825.45	2474.91	2335.73	1483.13	2228.47	2234.87	2669.34	2460.24	2808.11	2236.94	1706.35	2998.29	2696.75	1875.34	3188.69	1930.21	2635.03	1561.97	1777.46	1783.47	1733.75	1693.69
680	3.71_570.3124m/z		570.312	3.70513	pos	0	0	0	0	0	120.859	0	0	1087.73	0	33253.7	30380.4	0	764.901	0	967.114	1156.93	323.611	8093.14	0	0	0	0	0	0	0	11273.7	0	0	0	1109.07	1081.17	1165.65	1008.94	1121.51
681	0.61_67.9875n	67.9875	112.986	0.61185	neg	7836.54	23564.7	1364.87	3189.87	13013.4	10523.2	13964.9	1015.36	27975.6	2783.5	16353.9	8671.89	5977.58	2251.77	1249.83	3301.77	9981.69	6971.5	448.698	2086.08	2952.56	6720.08	1243.96	7777.31	5919.7	5323.12	1134.39	6056.57	2621.77	950.236	5416.77	5465.76	5130.25	5179.56	4776.88
682	5.42_180.1026m/z		180.103	5.42092	pos	340.18	0	1752.58	40.2112	82.4074	4701.66	175.854	4728.15	19078.6	16116.9	33.3864	0	100.247	680.531	8911.89	9287.14	257.48	3919.84	13.4036	53.6062	121.764	43.8147	945.963	558.398	160.326	380.672	1621.37	1804.15	681.222	315.957	327.152	308.537	295.32	285.353	296.366
683	9.49_164.1207n	164.121	351.232	9.48653	pos	532.481	7002.61	3033.01	144.103	2734.71	2630.76	958.353	5579.19	2543.09	1149.26	221.207	64.1139	182.458	1411.61	709.027	1477.33	2740.55	447.293	1762.26	1268.82	5358.88	940.76	2880.29	2723.57	7497.74	7310.03	1255.2	544.893	2304.1	3732.37	2435.58	2344.93	2377.32	2169.21	2173.7
684	0.68_155.0833m/z		155.083	0.677483	pos	1185.86	6185.94	3855.54	2849.3	498.223	7993.96	664.094	54550.8	1350.68	805.147	1363.97	1393.11	433.647	3299.58	1125.38	1532.73	680.516	1503.93	933.312	1655.11	1215.04	1250.74	1698.18	1089.41	443.625	1332.15	809.401	1353.72	1289.13	738.061	1385.35	1308.44	1380.89	1253.87	1235.38
685	4.11_302.2336m/z		302.234	4.10945	pos	986.956	26087.1	21.3037	58.2552	1.86889	3039.57	171.887	8.4898	12.4359	7.83008	2158.36	2048.28	3311.3	10.5663	3.23463	9.32214	859.592	0.75056	0	0.0165397	1.52412	2.07154	4.23741	6.00498	5191.26	56.132	256.072	0.035964	9.2495	9.28547	947.752	955.676	1009.03	999.679	1080.35
686	2.34_191.0577n	191.058	190.051	2.33885	neg	734.853	71.6087	239.98	318.703	81.4887	1095.43	2111.5	4479.56	649.206	1171.99	128.84	3328.15	2358.89	13149.3	2348.05	3057.45	895.902	3302.66	1193.7	181.791	796.666	2585.14	599.991	180.379	61.5193	2.4047	184.687	83.8906	8823.01	953.536	1125.19	1036.08	1163.93	1029.4	1081.94
687	1.64_116.0707m/z		116.071	1.63927	pos	44837.7	5752.51	4896.74	3814.57	6469.27	8924.7	3174.2	3556.44	4579.04	3241.82	6106.84	5712.43	4026.03	3995.44	4896.51	4214.34	3520.85	3055.51	3372.69	3617.98	2705.14	6669.38	5280.17	3665.87	4210.77	4843.42	3677.41	3905.09	3741.73	2323.24	3826.19	3954.1	4362.93	4096.73	4255.14
688	2.84_303.1693m/z		303.169	2.84158	pos	131408	3870.76	6603.54	1415.07	622.99	20088.4	23738.9	8267.49	2623.68	2245.48	2803.37	3288.29	2274.99	3628.09	1007.17	1992.77	3836.32	1398.76	650.02	978.675	2261.44	9492.89	394.099	1302.46	293.717	813.738	2333.22	1238.71	12257.6	4307.45	3963.86	4249.41	4277.56	4605.07	4281.97
689	2.94_285.1142m/z		285.114	2.94002	neg	0	250.251	1087.11	0	0	460.297	20.8277	2052.24	77.6912	654.551	141.039	728.795	395.539	784.091	7506.42	243.975	438.898	153.431	202.235	404.861	867.333	333.987	924.284	723.65	13.7214	0	206.788	19.0074	7074.42	488.289	312.189	350.483	320.725	351.677	340.263
690	0.66_377.0867m/z		377.087	0.65565	neg	625.073	87.448	0	1532.67	231.631	2433.75	53.6574	23.3559	19349.9	0	161.963	845.458	361.067	30.6424	42.0139	218.501	210.022	432.752	62.8422	487.801	747.685	5154.13	1570.27	135.164	289.033	1101.92	461.975	342.636	9067.25	4924.09	756.161	695.741	712.989	771.873	789.693
691	0.70_133.0325m/z		133.032	0.699333	pos	17822.8	1897.72	1836.01	1661.07	9541.19	4801.87	3441.53	1489.98	3321.26	2205.27	425.665	159.277	3436.27	1969.85	4175.56	3934.61	1556.4	2744.17	2564.17	1053.61	1054.95	5295.38	2877.31	3500.46	3143.16	2788.3	3392.07	1891.85	3619.48	956.686	2162.27	2241.73	2484.9	2241.81	2310.76
692	4.11_488.2460n	488.246	487.239	4.10965	neg	5199.16	7684.4	35.7153	1760	13559.1	9184.96	48336.7	1163.76	4227.74	698.085	13520.7	1821.56	6173.73	693.28	212.284	31745.3	44186.1	6625.66	177790	10925.8	163.923	1698.23	137.712	3099.59	29512.8	6672.01	33292.1	29230.7	451.662	1977.4	8454.05	8057.42	7876.54	8673.96	8976.78
693	7.11_218.2043n	218.204	437.339	7.11495	pos	833.524	178.142	4295.31	1552.14	2295.62	5636.85	1587.67	15811	1055.51	23122.7	517.685	297.185	191.505	676.992	437.746	1206.28	818.971	182.008	4711.37	71.4069	4421.44	592.317	6853.79	673.276	1954.79	495.969	274.176	1653.69	1030.42	565.942	1837.41	1842.35	1725.33	1957.57	1725.85
694	0.70_168.0663m/z		168.066	0.699333	pos	339.046	622.631	796.728	825.88	559.167	635.156	263.628	861.345	832.963	615.012	1780.48	1516.99	462.037	904.519	931.482	1415.06	780.299	1825.38	565.498	1147.95	673.605	865.578	1775.09	1127.87	1036.19	558.257	490.098	768.486	856.681	816.739	457.536	475.885	527.843	495.175	494.595
695	2.34_144.0454m/z		144.045	2.33885	neg	429.331	0	138.915	0	0	515.722	25.8317	2516.34	666.227	864.852	41.1522	2053.32	1559.11	6403.36	1666.87	2219.72	638.639	2194.32	658.859	172.618	535.876	1978.73	471.204	152.052	19.7555	0	97.204	0	4563.95	671.548	702.771	727.538	652.962	638.177	688.092
696	3.90_442.2979n	442.298	487.235	3.90188	neg	988.178	1549.07	3020.06	642.325	91.2774	2908.44	1378.94	2111.08	5035.22	11359.8	2457.73	3352.5	1151.08	4143.02	4180.18	3829.09	7358.3	1143.96	1996.26	3120.57	1123.36	1056.46	1982.98	6320.44	983.839	506.573	11065.9	978.463	671.346	1685.29	2090.01	2305.97	2019.58	2212.38	2238.53
697	8.61_509.3445m/z		509.344	8.61207	neg	29981.2	2479.44	5420.2	9954.21	146.535	14167.6	71651.6	610.464	6932.26	332.192	3802.52	490.835	2234.12	1027.3	283.16	1.71198	1096.24	1934.26	3228.96	1733.91	752.394	7061.1	408.606	779.475	1053.8	453.808	1443.6	3709.21	522.366	627.853	2231.13	2108.15	2227.51	1986.76	2022.65
698	2.08_177.0550m/z		177.055	2.07655	pos	13.1941	73.4282	8.20963	1155.15	62.7617	155.395	72.6121	0	0	13.2015	178.93	364.118	8.74627	9.6977	16264.1	0	20.2338	0	13.1364	0	42.228	1.68074	5.0381	100.167	243.809	5.98361	36.0737	80.7322	20.1765	104.586	582.292	524.213	542.349	504.134	537.158
699	1.86_144.0812m/z		144.081	1.85805	pos	8085	712.747	265.037	79446.5	2884.6	10347.2	160.338	1309.55	11.4204	249.351	4879.55	4718.52	186.489	349.741	1836.85	338.574	7694.01	416.766	58.8997	5150.22	378.451	183.981	626.688	394.896	13511.5	106.154	58.9386	114.567	5340.94	431.256	2150.3	2063.52	2332.89	2306.78	2312.67
700	12.59_164.8370m/z		164.837	12.5901	neg	1659.81	2558.55	1119.2	2422.42	2787.61	1837.09	1425.52	1146.28	2150.54	1263.89	1765.6	1529.76	1372.16	1089.73	1375.14	1339.21	1225.99	1372.3	999.475	1330.36	1335.99	1568.69	1281.05	1140.77	1584.35	1376.51	1016.75	1613.41	1327.68	1219.33	1106.54	1055.4	957.956	1060.91	1015.48
701	6.54_215.1803m/z		215.18	6.53545	pos	0	0	1937.87	0	21.0463	700.082	21.105	869.812	1755.01	1695.9	228.806	182.697	3014.5	2819.08	1463.04	2949.81	1770.97	2967.82	2099.45	2338.81	845.148	833.254	1915.03	1867.42	11.5288	1204.93	1927.99	2686.25	4.78795	664.617	1416.18	1390.48	1388.95	1560.79	1375.5
702	9.85_391.2086m/z		391.209	9.84698	neg	796.07	698.967	421.636	948.927	536.636	590.721	317.665	372.203	832.331	392.05	597.111	415.512	624.541	328.171	456.314	451.417	382.11	634.005	409.933	386.038	592.484	550.723	462.706	485.469	852.737	394.999	392.842	904.17	492.737	435.563	355.377	356.012	382.227	389.703	343.543
703	3.42_383.1551m/z		383.155	3.4209	neg	3397.81	3914.65	82.988	2209.95	0	1455.25	1509.5	103.395	1786.29	92.6805	2340.23	873.547	1591.53	1624.98	350.571	1078.32	4688.87	1793.45	1629.96	5829.4	143.067	193.37	280.858	613.843	177.131	1880.98	3001.63	394.987	228.005	49.5548	959.078	1052.07	918.054	1024.48	1003.3
704	3.54_320.1757n	320.176	321.183	3.54135	pos	40.0708	37.099	36061.8	0	33.7746	26557	5.11133	29324.9	32246.8	141263	0	12.9521	160.259	13310.1	44549.3	61754.3	172.505	30491	23533	43432.9	4838.73	4748.42	13593.9	28215.1	29.7979	5744.6	19303.6	18867.2	322.115	169.55	12624.6	11388.4	12808.6	13149.3	12750.2
705	8.81_300.2072n	300.207	345.205	8.80892	neg	8535.58	1507.91	1251.38	10427.5	1667.02	3668.65	7354.26	186.005	880.682	1207.52	8373.36	649.615	1454.98	39.104	1255.45	1941.7	3067.97	16071.5	8851.15	582.29	711.209	2010.62	568.186	298.409	2104.68	2071.32	2591.77	2254.11	5280.02	2196.47	2961.13	2817	3134.98	2988.84	3238.98
706	3.48_318.1591n	318.159	319.166	3.47552	pos	12932	21510.7	12046.2	3504.71	7621.57	13672	44734.7	6889.38	3207.84	10601.3	7646.42	4815.38	11204.5	5823.39	5294.94	5247.62	21500.1	11301.3	4962.49	12288.7	4668.25	119022	1476.19	8658.42	22947.7	4074.87	7819.08	7957.95	59490.2	16736.9	12345.5	12205.7	11078.3	11073.7	11294.8
707	7.14_353.2689m/z		353.269	7.1368	pos	29696.1	2985.75	91.7064	1927.87	112.387	4512.29	4347.99	318.9	1077.21	52.6581	1441.88	1379.99	314.125	127.418	88.9796	0	203.263	111.78	195.177	415.78	11850.5	161.737	187.914	1311.1	96214.8	1771.69	4478.55	713.353	489.814	87.8562	3587.93	3870.91	3880.46	4048.9	4139.44
708	3.91_407.2866m/z		407.287	3.91282	neg	59535.2	973.296	15802.7	8658.86	234151	71216.2	311038	483.208	3792.65	6510.35	320125	45980.8	731.575	1862.51	3110.09	334974	57978.5	169095	450460	1022.22	5703.94	7155.52	12971.6	2883.97	35211.5	24931.6	762861	34771.1	8609.33	15042.8	140842	132945	127882	123323	138023
709	9.36_128.1205n	128.121	111.117	9.35543	pos	514.567	1412.53	962.703	385.685	684.049	873.578	595.495	961.658	1929.24	416.268	884.273	880.231	314.75	842.568	388.289	320.503	564.386	373.288	990.407	747.223	3041.28	362.916	627.415	2436.43	741.709	2947.16	394.437	490.354	437.297	925.126	688.739	644.244	719.999	630.66	689.17
710	3.44_898.5391n	898.539	450.277	3.44273	pos	0	711385	0	0	0	79058.5	22.8879	34.8791	0	84.1087	0	0	0	46.6701	40.4473	33.3348	0	0	0	0	0	0	0	25.9721	0	0	27.0728	0	0	0	10274.3	9769.29	9398.47	8980.82	9167.66
711	1.49_132.1020m/z		132.102	1.48632	pos	5989.37	2200.22	1377.65	368.016	3664.73	1966.23	1532.13	460.083	1289.88	813.966	3000.11	3986.8	2051.42	3954.08	1429.91	4075.58	1150.54	3743.62	4727.76	4231.67	977.227	2672.16	1487.4	1648.45	1146.13	3559.22	1275.41	1877.65	2565.37	961.707	1037.12	1035.9	1169.54	1105.61	1134.89
712	1.63_185.1656m/z		185.166	1.62817	neg	771.519	1155.49	1340.65	0	2281.22	733.77	90.735	55.3114	710.21	198.798	232.612	649.297	1272.72	705.881	725.896	0	437.697	0	504.996	928.35	524.565	708.547	435.521	430.527	17.2516	406.936	300.982	38.3273	745.3	499.811	331.009	370.606	343.105	351.974	322.804
713	1.41_295.1747m/z		295.175	1.40983	pos	0	15.7637	16.9528	25.2039	0	123.212	2.03415	886.873	73.4154	88.6636	15682.5	15252.5	100.575	636.407	1184.43	73.3186	1839.98	30.535	57.1998	161.919	985.844	41.0342	69.7835	1995.4	0	66.7682	0	121.444	3410.06	45.1813	820.507	813.481	879.262	754.606	829.677
714	7.34_255.2328m/z		255.233	7.3444	neg	11917.4	4156.16	4374.52	2104.4	1094.41	4185.33	8354.18	478.776	4734.42	453.727	1931.67	1570.5	1667.37	185.923	1014.18	703.954	4383.8	875.023	2000.17	2429.36	1175.67	4012.66	1490.78	930.283	215.937	842.301	1514.4	794.671	2582.78	3729.67	1039.58	1016.74	1010.09	1140.58	1106.15
715	0.66_195.0500m/z		195.05	0.65565	neg	2914.96	157.52	1053.99	3330.58	1245.23	1450.08	2492.39	208.576	1524.74	122.766	625.771	331.216	123.682	165.936	426.636	301.3	196.78	126.828	141.547	27.8998	270.722	674.201	134.061	267.36	4586.88	135.09	171.925	4388.24	117.604	135.953	513.226	565.228	494.532	522.252	552.091
716	1.60_203.0825m/z		203.082	1.59538	neg	9343.2	1553.95	1333.57	125.189	2219.3	2850.33	7378.97	244.166	2080.76	1373.84	9902.22	759.733	1648.31	759.518	1563.29	780.862	3390.85	569.998	2335.47	2490.95	1837.17	560.198	1662.45	1222.26	7136.2	1920.8	952.021	7218.22	2004.13	1951.63	1661.61	1578.13	1518.69	1437.18	1599.78
717	6.48_457.2589m/z		457.259	6.48103	neg	2635.08	113.099	4124.81	136.317	4121.76	3523.63	10652	2343.77	3678.31	3907.49	1577.12	3216.27	1056.06	1348.13	3106.4	604.11	2670.47	7570.16	1015.8	526.456	3687.54	1562.28	1480.67	1741.96	458.822	9375.35	2799.08	693.581	3007.9	2390.43	2308.64	2224.31	2262.51	2525.89	2451.07
718	1.55_416.1892n	416.189	415.184	1.55178	neg	190.964	0	31.6828	96.5047	0	54.7127	63.3479	93.6707	0	16.2439	0	0	65.9857	34.2919	78.9589	45.0803	32.8594	115.043	291.716	0	18.4793	908.383	21.9447	37.8202	10227.5	117.97	2725.61	9875.22	73.8228	0	404.327	361.889	387.391	418.654	385.478
719	8.78_299.2835n	299.284	300.291	8.77632	pos	175.009	2035.62	2578.62	12130.5	4419.8	3447.4	4918.6	8.89857	4474.72	284.811	1166.48	1335.17	16409.3	239.026	36.8149	24.1278	17040.7	1373.05	162.05	4996.59	3250.12	395.154	33.9593	619.7	5239.32	804.464	239.488	405.53	7749.74	5995.83	3091.52	2958.01	2995.49	2808.44	2690.19
720	0.57_111.9604n	111.96	112.968	0.568233	pos	73.0722	69.0036	2912.09	398.602	339.539	463.807	113.076	162.368	69.4252	37.0885	321.275	245.171	121.203	247.796	141.585	228.384	329.097	296.069	267.983	285.062	299.266	63.9596	30.6907	805.222	148.249	116.585	0	483.479	177.664	259.372	275.361	295.938	267.49	280.26	305.805
721	7.40_495.3349n	495.335	496.342	7.399	pos	29222.8	0	10085.5	20385.1	183.453	14589.9	54161.2	0	16177.7	1093.3	453.561	162.03	514.907	20.8281	881.401	47.5961	464.393	704.232	2196.59	1413.56	2056.57	271.758	423.695	0	942.596	1667.15	315.704	0	4261.92	1751.72	2662.94	2643.67	2881.02	2530.37	2852.87
722	8.16_506.3098n	506.31	505.303	8.16377	neg	530.481	0	37871	318.264	134.306	20787.5	4359.46	96307.4	15077.1	32489.2	810.625	5471.79	22174.8	29664.7	43749.5	19722.5	4695.79	3020.94	663.261	22082.8	6263.01	4688.31	8730.66	36878.1	1086.84	15361.7	2531.88	2241.93	1009.36	9166.62	7029.94	7723.44	8074.68	7574.56	7221.19
723	7.85_437.2940n	437.294	438.301	7.84702	pos	1477.64	11825.2	5415.29	653.048	21546.8	6405.37	1730.82	209.674	7702.04	7087.8	725.442	852.408	624.221	1607.48	12961.9	826.531	2055.28	12146.9	639.395	25555.6	4952.37	1375.43	24368.3	912.646	8045.68	12400.2	16145.4	11882.5	2851.05	372.767	3023.89	3520.74	3389.42	3314.16	3314.32
724	8.15_100.0891n	100.089	223.207	8.15312	pos	139.887	1426.72	3856.54	5879.02	1443.32	2591.72	5221.31	1999.5	2665.46	693.708	1659.99	1765.21	2258.89	1611.16	1838.4	828.245	1231.01	1310.94	2852.1	636.526	5527.46	913.814	847.064	6550.46	1807.1	3904.83	1674.52	1096.28	942.476	2569.44	1363.78	1496.64	1582.72	1540.56	1509.97
725	2.42_184.0971m/z		184.097	2.41532	pos	1528.55	1234.7	2613.34	10.6431	68.4999	1197.65	3042.82	1591.02	247.378	441.914	50.6243	60.2282	1030.19	871.951	350.08	241.098	1437	611.671	284.536	128.2	149.497	9389.29	15.0323	192.246	179.334	366.14	659.857	27.5138	5885.54	721.972	706.57	721.003	786.335	796.326	725.365
726	1.28_103.0554m/z		103.055	1.27837	neg	3337.35	1159.86	146.05	90.0939	22.5262	745.407	1477.37	84.3099	191.904	199.204	436.984	27.9188	80.8245	310.704	228.777	25.938	308.927	0	277.941	380.39	305.366	46.7946	236.315	169.751	19.0767	486.707	401.197	17.9187	167.717	247.002	422.778	404.878	373.18	390.363	426.083
727	6.30_288.2912m/z		288.291	6.2953	pos	2690.75	6329.65	590.603	1435.14	0	2051.81	0	2412.12	276.328	4731.71	10.6992	6.80716	642.266	1886.34	617.674	777.539	3038.26	667.242	491.897	238.605	3199.35	114.535	1376.41	1027.76	2162.48	1177.18	421.818	0	2510.63	1406.82	656.915	669.202	717.085	741.812	735.476
728	7.76_177.1639m/z		177.164	7.75962	pos	0	96.163	1081.85	244.836	31.7051	796.118	282.72	1915.34	1446.73	2065.72	26.034	39.0115	1812.29	2675.24	2225.49	3002.01	661.494	2955.03	1108.63	1622.97	666.88	1393.13	2991.61	2255.89	0	1602.19	6381.06	1745.6	78.3277	1134.36	1181.3	1272.66	1214.41	1271.21	1113.41
729	0.67_132.1026m/z		132.103	0.66655	pos	12889.4	36198.8	1270.62	1062.18	8477.51	8837.71	12202.1	2294.06	687.964	4456.78	2069.58	1788.73	17087.2	1763.39	4685.97	8080.69	1584.11	9513.42	2764.55	3360.6	12177.3	35061.8	3198.23	3622.33	5098.97	13944.5	15575.4	8491.6	5604.85	3681.94	3821.28	3835.64	4082.11	3825.09	3490.29
730	5.81_361.2380m/z		361.238	5.81432	pos	9539.64	20.3052	28.6506	947.428	556.961	1340.95	59.0296	230.757	115.806	569.994	1675.76	1394.09	2496.3	942.294	488.15	570.934	6559.42	300.077	69.9869	10259.4	48.2079	638.059	125.784	327.184	117.581	4401.32	79917.8	1544.8	195.57	5864.87	5831.24	5320.17	5378.34	5519.3	5011.04
731	1.31_181.0981m/z		181.098	1.31115	neg	256.468	42.9919	75.772	1486.93	153.72	403.261	1072.41	436.388	1.52319	103.144	324.325	42.9219	12.8673	134.998	160.942	193.247	20.5683	469.862	6395.04	99.4745	126.645	207.781	135.717	58.5576	27367.6	55.3891	692.068	26954	98.2355	75.1906	1380.58	1269.97	1393.06	1463.01	1309.68
732	0.66_236.0506n	236.051	217.033	0.65565	neg	4083.55	2048.8	1217.6	737.764	5091.93	2569.33	1034.61	847.818	6762.3	1299.57	2144.35	2719.51	1862.95	656.664	1001.28	1661.9	734.679	2427.79	1299.7	933.473	1177.71	2622.96	556.408	826.646	1244.4	1779.63	381.33	1099.5	1336.92	2937.19	956.22	969.308	963.179	1089.35	991.333
733	2.52_279.1709m/z		279.171	2.52465	pos	11338.7	4672.14	1200.02	127.601	2184.84	2397.87	0	318.588	1394.66	344.338	878.047	1099.75	1211.68	922.223	1219.91	506.209	1059.23	1362.22	2286.23	2239.42	518.018	3130.8	904.726	2609.01	444.677	3742	908.036	2186.79	1784.75	966.211	1215.01	1209.16	1116.96	1145.04	1286.03
734	4.97_227.1892n	227.189	250.179	4.9728	pos	11028.4	10765.9	5411.37	12478.9	14006.4	10277.4	9683.08	5498.17	19502.7	4121.84	16522.8	12030.5	7725.78	7974.07	7412.32	11220.5	5163.92	8539.73	6955.47	15385.6	8237.22	9300.25	7818.36	6902.88	7528.89	10145.8	5731.5	11203.9	4844.04	8381.93	7106.99	7108.02	7852.26	7871.54	7890.68
735	8.94_277.2190m/z		277.219	8.93992	neg	100.099	26.9739	192.279	430371	211.715	48056.1	1567.49	0	0	35.6626	818.396	0	27.9286	0	38.5047	0	176.671	1268.03	414.484	16.7447	27.631	0	1087.65	0	120.05	139.539	3606.14	178.125	645.054	124.488	3224.4	3362.64	3545.22	3703.5	3609.21
736	5.18_143.0370n	143.037	285.078	5.1804	neg	29.3979	33.394	53.0968	6665.81	1241.42	972.274	13.269	77.5292	595.854	40.6989	1592.06	22.8928	2520.5	73.8868	68.653	251.845	1745.92	22.0119	904.372	16.8711	336.017	34.9424	87.7827	19.7728	6624.76	70.414	52.194	7008.53	40.6872	298.934	1652.02	1501.55	1417.18	1517.51	1507.98
737	6.14_460.2713m/z		460.271	6.14235	pos	1662.2	1645.14	216.218	1629.57	825.189	1381.25	1496	1877.43	1413.45	1666.02	1450.52	3629.89	2819.11	728.831	2233.63	1568.75	813.851	1354	1196.92	2822.86	1772	727.24	505.856	970.224	1189.16	1143.09	291.541	1770.68	0	685.202	3626.08	3277.23	3335.45	3114.89	3389.35
738	1.36_218.1034m/z		218.103	1.35513	neg	1060.88	13714.8	5110.17	1061.94	5212.09	3947.9	843.454	2408.14	4295.08	1824.53	4932.03	2490.91	4712.72	1500.76	3455.86	1095.54	5262.93	1754.03	4227.07	8903.79	3063.19	1368.25	4917.89	2093	0	3764.61	833.011	77.6489	3754.65	4412.02	1965.05	1953.66	2025.08	1767.25	1829.1
739	3.16_269.0456m/z		269.046	3.1587	neg	40.245	34.429	0	732.712	0	2275.27	19519.9	147.723	0	2.389	135.307	47.3714	14.0333	4.52116	32.6357	174.162	85.7087	1793.08	1153.47	49.1638	0.172758	258.729	32.853	41.4257	144.235	434.648	106.369	144.261	37.9915	47.4046	609.886	567.141	536.588	603.32	610.123
740	0.66_215.0326m/z		215.033	0.65565	neg	12544	7198.81	4578.75	1093.11	16120.4	7266.83	1641.19	1817.01	18940.4	1467.79	5679.91	7760.08	4942.85	2441.01	1946.51	897.337	2203.66	7046.23	1413.15	2248.89	2365.22	6612.37	1779.42	1233.49	891.445	5031.29	1041.49	694.749	5061.1	7717.95	3041.97	2907.76	2659.08	2709.84	2761.32
741	8.15_151.1484m/z		151.148	8.15312	pos	24.179	297.89	909.074	1300.95	225.447	564.799	1093.5	456.745	589.424	185.972	348.201	273.718	411.378	317.126	285.342	132.334	249.663	304.17	635.232	180.567	1265.23	65.3868	56.7562	1407.17	310.204	796.927	279.909	127.647	151.034	553.596	321.45	317.382	314.847	356.263	312.489
742	3.97_421.2601m/z		421.26	3.96763	neg	316.98	204.559	1734.02	407.725	47.9355	826.26	896.784	1059.6	958.167	1810.58	331.767	1153.83	178.231	1008.97	689.031	2875.28	2145.84	508.077	343.999	1083.48	3419.51	779.466	2209.45	1013.05	152.678	593.866	2130.93	216.489	1082.29	1928.72	779.37	859.969	828.391	751.748	772.139
743	5.81_303.2336m/z		303.234	5.81432	pos	2853.14	10.0589	8.06745	0	0	331.701	59.3898	7.17539	43.8234	3.65078	0	335.897	280.584	198.677	33.1259	63.5008	2468.08	89.4454	3.64706	2523.97	16.0669	31.4819	9.36522	40.9535	0	1229.04	33857.4	161.834	12.5307	1601.17	1443.68	1431.39	1293.12	1469.86	1499.56
744	7.58_321.2415m/z		321.241	7.58492	pos	0	120.493	1042.23	45538.6	260.762	7868.8	23357.4	54.2447	239.699	205.851	5427.37	4968.99	447.205	418.464	62.8373	100.887	170.638	107.826	634.348	27.6252	2458.22	33.387	22.1174	114.35	2020.42	562.747	1457.82	0	573.706	207.767	1229.87	1267.28	1241.73	1403.89	1250.58
745	4.92_301.1328m/z		301.133	4.9182	neg	1417.59	908.991	652.503	1003.71	348.902	911.956	2089.84	438.436	869.226	478.407	355.607	182.449	801.472	604.509	18645.7	316.668	857.669	952.255	618.036	740.921	48.7406	402.288	166.314	1491.66	365.058	1550.84	1825.56	925.621	118.911	192.384	812.995	861.374	846.525	913.954	931.78
746	0.71_232.0250n	232.025	213.007	0.710183	neg	1236.27	5352.6	751.279	637.474	256.757	2556.08	2121.77	2538.28	468.992	9641.27	51.1586	660.447	643.198	5098.57	704.689	1092.51	101.934	0	9291.04	0	2866.45	1286.15	567.563	1514.49	32.3524	117.429	174.418	29.0966	566.176	241.628	1229.58	1176.84	1093.07	1243.33	1258.29
747	1.21_217.1555m/z		217.155	1.213	pos	3174.07	1958.11	4261.46	1023.08	6885.67	2435.27	625.58	253.449	2628.25	1107.73	485.821	577.086	2136.68	1376.35	1817.75	3479.24	1142.51	3397.85	5487.74	1819.94	639.268	6020.3	4480.3	3116.03	1218.03	4610.16	2983.74	2268.76	2488.53	555.654	1296.48	1428.64	1507.1	1363.32	1422.2
748	4.18_301.0744m/z		301.074	4.1752	neg	325.683	523.834	857.157	111095	787.528	13006.3	732.125	291.417	2304.8	138.965	2041.61	226.534	1109.4	331.953	214.753	66.8861	1751.24	468.686	509.745	361.96	5537.92	393.802	40.7313	249.605	31036.2	251.193	319.663	31408.8	668.337	2878.22	2979.18	2968.66	2877.32	2637.16	2688.92
749	12.46_105.9552m/z		105.955	12.459	pos	7324.64	9670.38	5014.1	10993.2	11015.8	8764.7	9047.24	5989.02	12434.5	7393.48	8198.31	7642.35	7232.79	5214.11	7305.46	6497.96	3842.24	6970.91	6720.56	8145.52	6386.8	8400.66	7127.66	4762.65	7874.02	7065.37	5795.01	8861.03	4972.3	6485.65	4894.7	5062.46	4691.83	4483.52	4445.29
750	0.69_104.0474n	104.047	85.0296	0.688417	neg	822.849	822.476	602.947	1969.82	249.644	1190.91	2756.28	1045.34	1605.71	843.138	2094.1	1349.11	528.913	550.623	880.697	1214.35	812.947	1058.46	791.122	410.063	1068.1	1088.58	336.661	406.011	2774.35	794.781	791.264	2673.86	683.86	594.523	720.44	784.528	829.839	794.067	827.968
751	12.66_136.9094m/z		136.909	12.6556	neg	1207.59	1629.29	821.342	1728.13	2503.23	1325.1	931.335	726.845	1470.54	907.635	1190.01	963.694	987.136	712.188	857.447	947.28	962.231	1055.78	717.319	1041.05	840.893	1080.99	879.383	695.113	1287.28	776.384	662.464	1237.12	874.989	793.911	651.822	723.378	735.44	745.449	752.4
752	0.58_151.0360m/z		151.036	0.57915	pos	5387.84	4621.72	2156.74	7534.35	10056.7	4269.74	719.644	4268.51	1331.36	2350.76	11787.4	11105.3	7898.54	1906.74	4508.11	7811.74	4076.57	12043.7	10595	10861.7	3988.84	5037.05	1775.6	4845.18	4300.82	7487.77	428.362	9392.44	5035.44	4100.31	4061.29	4119.27	4086.06	3755.52	3634.15
753	0.63_184.0016m/z		184.002	0.6338	neg	104.224	151.076	1359.17	859.796	70.0551	1021.28	267.333	3605.04	0	2774.86	575.951	520.395	480.016	541.093	3590.07	273.331	2269.49	813.143	1663.86	3298.31	2140.14	109.544	1366.63	904.713	0	999.492	1343.46	0	1413.56	997.653	535.995	614.259	601.745	566.19	556.831
754	10.83_242.9940m/z		242.994	10.8305	neg	1996.5	3118.18	1264.37	2422.07	1738.16	1930.08	1946.28	1316	2078.61	1490.53	2040.22	1674.73	1708.08	1359.73	1476.79	1455.21	1523.19	1683.21	1001.4	1585.26	1293.03	1776.8	1426.91	1372.79	2021.84	1377.17	1062.44	1828.22	1337.03	1310.98	1208.1	1228.32	1139.74	1146.5	1062.72
755	0.61_145.0980m/z		145.098	0.61185	neg	1138.78	2543.61	1078.47	2919.11	1476.1	1559.08	991.169	1197.18	871.465	1815.84	733.648	458.956	698.781	1122.73	2848.81	1179.27	2924.16	676.18	841.277	2721.89	1026.79	530.239	690.079	856.751	998.636	973.926	652.056	1069.97	727.778	502.808	840.357	783.593	756.634	860.76	853.372
756	4.98_399.2200m/z		399.22	4.98375	neg	717.441	87.6311	51.5623	2200.64	406.77	642.686	123.579	884.676	179.038	1132.84	2387.47	493.177	983.146	363.189	759.802	467.464	683.812	1053.21	929.833	14402.3	831.597	610.828	1692.92	1142.05	10805.4	1939.69	15967.6	10811.8	2598.07	175.439	2019.71	1991.88	1805.15	1889.3	1781.76
757	7.84_433.3083m/z		433.308	7.83602	neg	1167.53	651.972	10927.5	565.516	114.954	4242.83	345.306	2827.22	6645.56	14939.9	5084.27	15085	1331.82	4536.86	4695.15	3219.48	3605.06	2999.92	3498.36	4662.13	6321.13	2807.66	3520.32	4308.84	154.336	4543.88	8572.15	73.7799	1531.8	3420.65	2606.09	2621.76	2694.08	2794.82	2982.03
758	6.58_244.1833n	244.183	487.345	6.57965	neg	0	0	1993.8	0	736.086	4823.03	0.132891	1141.04	0	39536.3	62.6679	4462	0.866329	0	2827.98	1269.14	0	0	0.208955	0	0	4328.8	57.3012	0	0	0	13.6275	22.8737	5852.5	9600.71	1404.3	1447.47	1333.14	1273.97	1281.78
759	9.83_255.2331m/z		255.233	9.82513	neg	5366.25	5668.02	26023.2	18881.1	4956	12891.2	34458.3	4985.11	5639.78	10043.2	8415.5	5087.97	5474.44	5101.64	5778.47	4092.07	9193.89	12762.8	8444.63	5500.85	6487.28	6492.1	10868.2	7663.8	23001.4	5084.26	6867.3	56224.9	8893.6	7744.3	4459.41	4652.53	4862.38	5070.22	5094.9
760	4.32_315.1278m/z		315.128	4.31703	neg	1975.95	9914.41	7766.73	528.833	449.977	4703.87	3070.03	15728.5	1906.36	994.071	988.19	539.337	4685.7	9290.61	1470.73	4927.39	1022.14	3646.75	11316.2	16554.3	188.611	1152.7	232.005	14650.6	521.153	4967.48	3069.2	290.802	720.108	933.169	2490.17	2652.62	2599.84	2584.86	2889.15
761	0.70_104.0538m/z		104.054	0.699333	pos	6808.44	969.709	826.645	1989.63	4178.37	2122.82	1499.32	922.638	975.465	935.183	374.836	435.415	1410.96	795.146	1786.32	1669.69	809.603	1314.7	967.322	500.256	577.284	2538.72	1137.53	1677.7	1439.62	1357.02	1463.35	756.011	1679.49	916.512	988.021	1107.73	1035.16	954.506	1012.77
762	7.66_537.3206m/z		537.321	7.66132	neg	0	1141.31	1831.28	47.8675	2467.93	5275.26	330.61	3461.91	3905.92	34290.5	321.003	993.745	1682	962.06	15364.4	3985.72	326.484	339.44	26606.4	1030.99	2441.07	752.053	696.759	975.523	207.682	294.752	518.859	212.079	13430.6	1155.53	8875.7	8526.82	8748.43	9396.84	9783.33
763	1.37_203.1387m/z		203.139	1.36613	pos	1419.35	1210.82	1435.38	250.533	3289.18	1042.63	93.607	189.076	1058.18	437.536	235.208	511.566	894.703	418.511	1203.31	1303.84	767.711	1043.29	1411.84	1365.43	558.099	2816.25	1062.54	1281.31	611.453	2070.64	556.463	1617.28	1581.55	572.954	696.895	605.091	697.767	666.262	662.946
764	2.26_257.1296m/z		257.13	2.26238	neg	2173.88	8137	2772.63	3674.3	1381.07	3098.23	4691.18	1103.8	1613.48	2336.72	4747.19	1495.17	555.953	5469.72	728.184	940.534	1110.1	2641.18	2737.24	3416.23	1252.55	2974.69	910.235	1280.7	1720.99	1428.27	2129.99	1546.03	1316.11	747.841	1634.65	1807.84	1840.48	1743.4	1625.8
765	3.28_468.2516m/z		468.252	3.27887	pos	5830.41	4811.85	7781.78	352.903	501.411	3435.41	5794.47	2893.45	2058.27	894.107	115.578	302.406	1450.9	3947.51	722.264	457.96	4309.9	861.53	120.522	339.433	1128.21	10215	161.578	276.083	1038.75	714.492	2286.4	896.173	6265.73	4535.84	2077.08	1999.22	2285.12	2266.69	2153.24
766	8.98_325.2998n	325.3	326.307	8.98378	pos	1638.09	8737.08	5800.62	98370.9	20389.8	20356.1	22821.6	485.476	5484.98	19476.7	23008.5	23841.6	84608.2	1039.67	333.339	604.662	90724.8	4152.72	964.014	23178.8	33106.8	1447.1	136.662	2969.16	34876.5	3496.55	4394.46	6320.69	20966.6	24120.4	16630.1	16100.9	15410.7	15027.1	14393.4
767	0.64_94.9260m/z		94.926	0.644717	neg	558.454	27.9543	0	0	0	268.359	7.49833	0	1821.32	0	511.214	525.83	232.148	0	0	0	131.239	259.959	0	34.8793	136.773	423.495	0	30.1266	110.137	374.415	21.058	15.2671	64.6496	255.392	144.541	156.701	146.066	133.821	149.089
768	1.28_147.0453m/z		147.045	1.27837	neg	13068.8	4308.9	816.583	564.676	11430.3	4249.08	5541.4	586.924	1110.61	813.532	1894.48	557.364	692.751	1046.25	933.288	695.931	1319.76	234.299	1149.82	1709.42	1407.09	514.111	1312.94	909.831	378.337	1498.92	1280.23	308.838	882.523	1048.93	1378.71	1421.81	1362.7	1500.7	1554.73
769	0.69_277.0417m/z		277.042	0.688417	neg	1831.76	1465.09	114.688	82.0139	1567.14	1270.68	138.744	1411.87	539.422	4285.38	121.277	401.215	572.595	473.064	31971.9	1096.61	240.293	49.6537	19020.4	175.907	1567.27	193.408	0	184.91	0	108.793	92.671	0	70.757	535.364	1188.25	1205.35	1177.23	1257.09	1347.95
770	2.08_517.1642m/z		517.164	2.07637	neg	0	0	0	0	0	0	0	0	0	0	0	0	0	0	0	21.0787	151.758	0	0	0	0	0	181674	0	0	0	0	12.1755	0	0	2282.45	2293	2205.45	1988.61	2146.92
771	4.94_295.1455m/z		295.145	4.94003	pos	6849.54	736.529	2522.32	11.4899	1404.56	2849.77	3689.67	4482.52	2484.68	3466.65	0	0	362.214	2321.54	1806.15	511.193	3242.78	317.373	13.2349	7.67026	317.626	2373.03	129.961	664.86	17.5368	24.1667	3865.42	88.4995	7760.92	2815.02	942.777	1002.59	954.16	1013.24	1085.76
772	4.24_547.3303m/z		547.33	4.24063	pos	0	0	6680.39	0	0	2652.95	33.1415	6729.97	7574.76	2858.24	0	0	0	13471.4	7089.06	372.708	48.5485	261.317	613.71	1098.82	1683.04	4733.39	0	1515.48	0	5944.44	9309.69	6604.04	0	0	2552.43	2303.9	2608.98	2396.2	2630.32
773	2.46_229.1447m/z		229.145	2.45893	neg	66.077	0	3062.63	185.04	0	860.116	5.07898	3205.91	375.863	840.446	0	1013.39	1487.67	657.334	7372.04	372.455	145.636	156.951	53.2206	2.32351	3074.51	523.88	4563.6	283.127	30.3784	81.1418	39.2989	16.5766	6621.87	1971.82	720.956	638.575	674.532	622.961	674.213
774	12.67_89.5052m/z		89.5052	12.6665	pos	23217.3	26182.3	15866.4	34112.4	31692.6	26093.2	26831.3	16519.8	38766.7	21650.3	25751.5	24293.6	22978.6	15358.3	21895.8	20422	11958.8	20810.2	18650.4	23937.1	19884.3	27265.9	19728	15456.9	25028.6	21927.9	17515.1	28094.6	15010.6	21783.4	12748.1	13175.5	14568.8	13810	14426.3
775	0.64_219.0276m/z		219.028	0.6447	pos	3180.29	2004.01	417	500.075	3842.47	1919.62	645.507	0	6356.09	331.126	320.124	323.225	1280.05	302.285	244.863	181.777	146.932	2395.75	1106.17	2264.45	931.5	520.24	228.338	276.164	1895.84	1595.95	557.506	3529.32	226.502	1498.01	722.696	655.275	692.988	644.209	629.009
776	4.23_550.3499m/z		550.35	4.22972	pos	0	0	1614.47	0	0	6334.23	0	2626.3	14675.6	38091.8	0	0	0	3111.12	15555.7	12650.8	0	1205.95	228.183	4536.67	812.325	35.4682	3137.64	6416	0	2090.15	2464.45	10331.6	0	0	2456.38	2743.09	2649.12	2378.27	2590.65
777	0.64_236.0121m/z		236.012	0.6447	pos	168.242	13.2084	152.263	44.2462	1287.28	598.742	155.202	571.116	60.4466	2936.68	14.6723	26.0354	286.522	64.2856	89.1757	431.196	189.377	68.9154	1767.51	47.9354	1345.35	157.352	2539.53	231.325	560.412	104.686	72.2027	102.664	39.3725	8.17408	341.701	299.91	346.707	339.808	340.796
778	6.66_383.3322m/z		383.332	6.65582	pos	3490.75	1531.66	8834.37	3139.75	3132.81	3830.02	4785.62	1106.5	6517.8	1930.93	1375.05	1585.78	4700.7	3060.09	3714.06	1849.02	4655.44	1389.38	1008.33	2553.12	2096.83	3261.39	1839.96	2153.81	2844.45	2140.76	676.079	2154.59	4656.62	4684.79	2361.74	2152.53	2284.75	2078.91	2085.36
779	3.36_166.0865m/z		166.087	3.35533	pos	1383.39	2130.86	3305.93	282.705	500.728	1877.23	3526.1	2473.3	1447.29	1844.74	938.551	677.384	992.097	2118.85	1377.7	1033.53	1572.27	1744.61	1116.28	1929	792.591	8538.38	520.511	986.221	1419.94	859.163	2294.07	1350.68	4294.33	1536.57	1312.82	1318.37	1429.61	1376.59	1501.88
780	7.57_429.2976m/z		429.298	7.57402	neg	820.189	7484.51	2707.7	15.0462	8204.05	4242.85	114.526	2732.31	1034.3	15073	6953.53	2467.6	931.193	4962.8	35430.1	2996.26	2765.89	2061.42	7118.98	2580.47	2483.77	125.769	4409.6	2132.76	0	3193	8652.98	0	1562.81	3746.14	2643.03	2685.4	2338.63	2471.35	2444.96
781	8.34_438.3515n	438.351	439.359	8.33912	pos	1711.2	23375.8	10173.7	40.1015	2226.06	7750.76	0	27227.8	597.904	4404.21	929.833	1269.54	32813.1	559.6	305.299	3443.99	4046.09	1492.4	292.953	9435.21	8112.53	3818.09	3823.09	7972.58	25.7837	19347.2	0	6963.05	19286.2	31501	3212.11	3376.28	3682.55	3627.47	3352.75
782	12.56_90.5245m/z		90.5245	12.5573	pos	279.628	334.319	283.795	342.166	555.553	350.186	339.619	221.324	527.949	267.32	277.238	110.087	278.642	159.054	445.63	126.976	145.439	103.756	365.946	201.499	213.753	348.98	184.868	190.801	332.827	227.842	257.412	357.735	184.433	196.623	142.618	160.357	152.663	165.928	159.89
783	1.17_173.1289m/z		173.129	1.1693	pos	2065.14	833.566	209.471	6200.31	748.727	1401.35	1710.92	117.387	161.453	565.173	334.621	330.895	2166.38	766.323	271.897	1082.56	1802.2	473.894	555.21	760.483	2066.15	2092.54	260.225	730.711	2129.51	940.179	3855.85	1010.76	6809	1556.94	1047.55	1057.4	1095.33	1017.46	937.446
784	8.37_262.2296n	262.23	263.238	8.3719	pos	75.4442	2914.73	8431.84	7097.6	4325.39	4437.07	5092.53	9687.13	555.891	1753.06	116.333	82.0445	7157.77	845.593	1907.28	6382.58	4160.23	1246.62	2108.7	653.126	5887.63	712.787	1268.07	1108.12	9821.56	4579.29	4780.44	574.022	3863.6	9177.28	2753.41	2759.9	2469.81	2501.47	2484.15
785	12.59_116.9287m/z		116.929	12.5901	neg	4772.92	6631.47	3157.2	6578.83	6457.12	4877.73	3845.62	2891.1	6130.06	3435.3	4764.34	3603.73	3915.06	2862.88	3582.8	3559.89	3281.54	3888.89	2659.18	3733.13	3580.88	4235.04	3580.75	3088.76	4356.6	3479.4	2603.82	4337.53	3549.65	3347.57	2758.3	2666.95	2544.8	2906.71	2916.15
786	7.42_94.0784n	94.0784	95.0857	7.42085	pos	576.3	31.4824	37.5971	4980.94	57.651	967.472	1822.97	185.352	67.7552	947.202	504.936	482.287	102.243	968.685	162.567	422.985	3607.97	340.335	95.6896	750.893	505.563	311.461	147.904	381.595	215.514	669.123	17205.5	194.677	216.005	2011.13	1329.21	1388.17	1230.93	1439.6	1345.25
787	4.72_331.1948m/z		331.195	4.72135	neg	0	0	1547.16	6595.41	521.795	1314.06	0	531.284	1020.24	1610.65	110.234	569.895	178.276	1323.4	1734.82	100.048	27244.3	296.542	249.101	1112.19	442.709	3375.22	589.274	858.334	118.496	3.17799	0	125.735	2986.08	2543.77	1066.75	1042.21	935.42	946.374	996.602
788	7.42_136.1257n	136.126	159.117	7.42085	pos	251.744	75.9775	8.85796	151.423	6.99993	69.4357	33.506	27.0472	48.4681	20.8972	66.5139	41.3813	79.0854	85.8422	54.2891	6.67004	1419.55	67.0215	11.3152	144.808	40.4418	32.8999	4.66386	52.9071	8.01221	39.1633	6053.85	20.327	8.51817	916.448	521.164	476.949	464.208	532.201	494.367
789	7.18_564.3353m/z		564.335	7.18052	neg	119743	118.925	4116.93	220491	0	48929.4	3566.06	74.216	89698.3	2557.02	1147.74	462.486	12742.9	108.991	2328.4	0	0	158.275	29768.1	162.49	211.258	3095.59	6401.5	0	8982.99	499.415	90.1101	9512.75	13302.1	5349.68	8608.3	8060.53	8157.88	7813.52	9022.89
790	9.36_56.0655n	56.0655	135.117	9.35543	pos	977.984	3756.99	2687.38	219.361	1226.32	1978.14	1090.39	2438.81	5039.84	366.21	2713.18	2769.52	202.352	1416.87	756.555	137.7	1501.33	409.422	1977.81	1986.61	9092.25	294.244	1216.83	6933.28	1684.11	8134.93	545.928	914.754	896.65	2429.76	1684.48	1520.24	1697.08	1615.52	1775.02
791	9.36_102.1072n	102.107	227.201	9.35543	pos	1240.27	5732.32	4051.67	260.872	1682.34	2963.69	1425.34	3479.74	7235.51	1565.15	3500.26	3359.37	298.048	1920.08	715.744	389.093	2176.35	329.491	3409.68	2460.05	14149	674.36	2161.51	11115	2471.57	12836.7	576.65	729.403	1193.33	3511.4	2449.45	2246.27	2393.2	2597.59	2291.46
792	12.62_92.9207m/z		92.9207	12.6228	neg	822.742	1431.93	603.873	1175.79	101.878	784.88	816.682	587.594	881.546	641.891	899.626	771.882	745.956	545.216	568.124	511.973	617.683	813.182	590.14	745.515	602.388	868.414	685.122	568.594	876.211	730.632	457.175	984.982	569.727	750.251	571.558	492.561	513.995	515.556	507.445
793	2.09_187.1112m/z		187.111	2.08747	pos	837.587	139.216	93.1075	352.272	572.078	283.11	351.414	71.6256	37.7453	92.9473	174.417	359.283	742.55	155.147	198.901	348.716	352.187	191.924	595.818	423.149	594.119	900.533	284.178	325.538	312.87	323.276	354.212	277.396	503.045	430.534	200.079	204.275	217.973	230.246	206.326
794	3.92_373.2720n	373.272	374.279	3.92353	pos	1356.72	3.82049	0	158.253	6179.24	1762.91	8155.16	0.0239419	0	13.0153	642.47	702.167	183.077	7.30054	30.7579	76.0852	18394.9	128.685	0.446813	0	6845.73	6.58424	44.9293	24.9921	5229.38	0	1369.31	222.088	11679	3354.25	2499.33	2422.57	2523.02	2688.28	2789.78
795	5.20_472.0365m/z		472.036	5.20225	neg	171.465	3363.83	0	3866.55	882.242	1912.25	6210.67	40.2838	2675.17	0	120.71	534.652	10.3873	0.0394494	38.7837	13.0062	10264	20.9711	46.968	21247.7	27.3274	4974.28	37.2666	0.229798	1080.13	0.478909	0.170368	665.756	0	34.789	2302.42	2409.44	2374.64	2097.62	2430.59
796	4.68_303.1699m/z		303.17	4.67763	pos	2678.75	444.48	14325.2	267.124	296.919	7805.1	4752.36	41578.1	3153.21	2749.66	104.129	110.877	1559.27	11817	2135.4	3328.74	3007.8	2024.62	88.7705	170.079	499.251	10565.9	565.876	1311.02	236.796	309.431	3144.11	1146.38	10555.9	1785.91	1617.6	1618.08	1815.72	1563.27	1661.91
797	3.63_549.3473m/z		549.347	3.62877	neg	0	0	14504.8	0	0	12059.8	0	12580.5	38459.1	42993.8	0	25242.9	7462.77	23212	17726.5	1795.06	11538.6	0	0	0	27077.1	33585.6	38000.5	5746.4	4148	0	21.4139	4397.19	9501.85	22066.9	11216.1	10314.8	9897.41	9743.82	9926.88
798	9.91_140.0687m/z		140.069	9.9127	pos	1536.34	2339.52	2971.06	4066.45	3167.18	3194.7	6011.59	2477.78	3748.25	2434.11	3360.91	3837.76	3041.47	1518.07	2770.55	1942.57	1316.07	3086.04	4011.26	1828.28	3361.86	2288.5	2656.88	1829.35	2628.66	1869.53	3772.55	2929.56	1741.79	3691.97	1453.39	1635.18	1684.12	1582	1517.62
799	1.54_173.1647m/z		173.165	1.54093	pos	1428.08	185.046	230.776	3.72868	361.251	260.179	0	0	132.556	0.167998	6.85743	6.36793	28.7991	60.9879	40.6981	42.4307	1024.79	50.2385	16.4068	151.598	436.146	223.743	195.416	255.487	107.425	86.428	1038.21	223.978	1085.81	35.571	225.369	251.673	257.72	243.422	228.73
800	5.64_449.3153n	449.315	432.312	5.63932	pos	0	0	90.8208	0	0	148.335	24.2519	255.558	800.878	163.506	50.1141	60.4019	44282.6	6824.87	497.019	16614.3	3422.88	7812.91	1355.72	479.938	0	182.934	721.67	60.2059	24.7644	15011.8	225.151	21752.1	14.506	16.9766	2393.43	2265.34	2441.62	2110.44	2399.86
801	5.27_422.3156n	422.316	423.323	5.26807	pos	1654.75	0	244.759	0	11598.3	6836.45	16130.4	686.165	0	31213.7	1727.11	1674.39	5469.62	1470.15	4580.28	21396.8	3117.91	1227.78	1394.96	5.65318	1182.78	3878.34	67.9058	404.811	1357.79	0	76.4616	13682.7	5710.65	9900.92	3131.41	3001.3	2696.72	3035.11	2843.6
802	8.15_98.0735n	98.0735	81.0702	8.15312	pos	120.978	667.506	1934.75	3102.36	648.786	1269.55	2361.46	962.501	1233.4	394.226	836.016	830.397	991.189	917.299	762.847	423.938	690.208	901.709	1395.47	346.488	2632.27	383.589	297.55	2957.69	891.014	1933.44	905.35	644.137	512.3	1271.97	685.545	713.192	746.503	773.955	791.514
803	9.01_441.3402m/z		441.34	9.00547	neg	0	0	49140.2	0	0	12466	0	347.648	0	62706.3	0	27.8681	0	24.657	6837.99	4016.95	0.421781	13.6364	0	20.3534	85.4121	24.0187	550.853	25.0869	0	0	0	0	0	1638.92	2111.85	2313.32	2458.69	2383.87	2231.63
804	8.64_307.2258m/z		307.226	8.64493	pos	37.7915	3020.78	2880.44	25.2476	1170.01	1539.47	66.2439	3246.67	205.576	3202.49	191.806	261.832	0	5380.87	221.961	435.245	3234.54	72.8554	1298.8	342.842	3478.41	217.236	17505	15933.5	5976.54	6793.03	486.529	121.575	4697.81	508.72	1767.23	2015.78	2058.15	1918.88	1900.39
805	7.17_415.2819m/z		415.282	7.1696	neg	1372.26	8591.78	1536.8	32.7195	3962.22	2608.72	48.6971	2149.73	1374.73	4409.58	3768	1928.01	1372.35	6619.85	38730.4	1319.79	2198.47	1569.45	2034.52	1391.02	2112.98	487.603	1860.26	1790.32	115.014	4982.19	6595.03	192.332	1286.47	2103.11	2161.92	1984.69	2008.97	2226.72	2256.72
806	6.70_414.3148n	414.315	415.321	6.69952	pos	1810.48	132.033	4898.94	318.397	6019.83	1829.46	812.001	288.736	664.31	1520.45	1613.04	1932.81	10944.6	9104.56	2200.46	7042.42	17068.6	2024.75	7719.44	133.926	7079	1694.62	3164.85	2759.76	3350.33	308.62	5490.53	2269.89	4719.19	6196.3	2825.82	2616.59	3019.95	3015.91	2815.77
807	3.24_367.2140m/z		367.214	3.23518	neg	759.549	0	8178.08	42.5212	0	1523.34	0	4474.22	255.694	0	174.114	23055.2	30472.2	1663.78	3946.78	421.025	176.484	0	61.0018	867.688	969.366	18966.7	4514.16	5651.39	48822.7	6342.22	307.88	49617.1	509.643	735.993	4014.23	3867.81	3764.46	3415.54	3790.77
808	0.59_112.0870m/z		112.087	0.590083	pos	461.887	183.433	38.1259	4121.85	651.907	1132.05	4024.9	425.49	62.7385	218.142	765.915	724.902	297.636	1371.34	64.5832	92.8293	3750.33	309.75	185.561	1334.78	3700.42	1076.12	98.7552	185.832	815.768	115.078	200.276	104.108	1180.84	222.469	790.108	834.494	769.171	721.835	734.295
809	12.23_116.1436m/z		116.144	12.2294	pos	1261.88	1646.59	937.318	1999.38	2060.52	1554.67	1506.73	1140.6	2186.53	1252.54	1489.15	1403.57	1268.94	822.992	1378.55	1261.9	636.178	1286.56	1346.57	1476.86	1073.26	1597.23	1294.54	913.997	1571.83	1189.04	1074.63	1742.83	883.18	1328.36	868.849	917.304	869.318	811.8	792.465
810	5.49_121.0651m/z		121.065	5.48647	pos	1211.46	1212.83	277.189	731.212	728.785	964.698	951.801	1270.03	941.612	1357.37	563.289	616.972	535.954	776.655	1148.14	947.193	168.594	575.46	1387.29	1915.74	1710.45	775.137	468.334	700.802	559.177	474.738	433.551	439.917	280.938	905.953	1974.52	1814.64	1758.72	1729.85	1714.37
811	9.36_129.0913m/z		129.091	9.35543	pos	268.433	1200.28	795.63	102.687	283.99	580.882	281.769	655.218	1607.24	32.6792	754.681	770.711	0	406.54	51.8945	9.27013	485.37	8.17774	763.871	424.832	3008.4	41.9823	251.344	2238.74	558.177	2606.68	39.5738	121.727	200.898	751.259	525.52	449.917	505.173	512.716	488.844
812	0.86_291.0951n	291.095	290.088	0.863133	neg	1650.88	489.874	4419.3	5266.65	510.503	1749.81	527.473	2700.84	0	182.739	2053.39	78.9514	333.788	178.092	390.624	6935.65	515.227	1312.1	745.23	207.87	650.571	872.02	238.907	1451.18	8120.61	590.323	1293.56	8218.08	2553.33	641.289	1036.07	900.195	967.703	1005.5	919.808
813	11.52_229.1415m/z		229.141	11.5191	pos	3320.09	3983.32	2168.05	5115.12	5137.45	3733.71	3216.77	2444.92	5328.33	2889.36	3485.84	3206.23	3107.01	2068.25	3143.81	2901.19	1448.08	3143.84	2803.4	3206.59	2966.33	3424.19	2626.81	2061.47	3728.76	3055.13	2352.07	3982.93	2289.05	2610.53	1960.14	2204.95	2085.35	1891.82	2054.59
814	5.37_372.2734n	372.273	355.27	5.36638	pos	1.04159e+06	3246.74	23592.7	776577	1.61454e+06	481289	764857	12115.8	77366.9	17719.9	829856	791634	964473	31999.1	11462.2	69302.7	519136	62580	31221.5	38017.3	456949	14390.5	11282.1	15918.8	847824	124067	24803.1	52141.7	442708	792518	342482	339234	320880	302595	303386
815	2.49_160.0736n	160.074	159.066	2.49172	neg	0	924.337	1649.36	18.3979	0	1102.47	15.6215	3284.93	481.096	3548.53	642.236	1774.27	56.2423	3504.51	6029.62	3397.47	1295.57	854.019	553.969	1941.97	4185.11	1861.07	2628.33	1895.64	141.944	2009.66	528.29	73.6246	5633.34	1523.21	1047.22	1073.57	1050.98	1155.46	1189.92
816	10.33_301.1427m/z		301.143	10.3279	pos	12027.1	14446.3	7947.19	15227.7	17145	14259.9	14856.7	16713.1	18864.4	11111.5	11634.3	10814.8	10356.3	7226.83	10687.2	9864.33	5990.38	10535.6	10093.5	11746.1	9313	12688.5	10370.2	5773.83	12024.4	10456.6	8498.55	14324.1	8900.18	10889.6	7619.31	7316.23	7100.63	6715.61	6612.19
817	9.15_321.2051m/z		321.205	9.1474	neg	2379.83	48.3765	515.857	600.963	144.687	596.023	1290.82	72.6179	0	311.053	449.379	61.7005	0	25.9161	22.0658	218.233	1121.79	554.095	737.213	268.705	97.9467	0	60.8872	15.7507	0	315.655	959.117	0	496.328	302.706	368.258	375.982	419.66	417.813	395.619
818	7.83_566.3479m/z		566.348	7.8251	neg	35157.7	94.995	5280.48	28972.2	0	12222.3	10242.4	77.3648	29187.3	988.338	0	152.855	4698.98	112.359	861.454	0	560.923	151.979	4720.9	140.129	161.522	378.24	3739.02	370.344	16139.1	247.809	344.377	17356.5	4648.7	720.639	2963.67	2898.73	3310.15	3182.25	2921.62
819	0.91_157.0510m/z		157.051	0.907117	neg	152.1	50.9579	90.9249	143.101	46.8747	96.6493	191.806	49.5998	78.0178	66.4613	5811.86	472.066	616.563	6164.26	97.6263	1733.4	627.081	493.299	47.3403	35.8092	36.8601	77.5011	795.584	28.0498	340.954	52.3318	1100.65	301.69	66.0469	29.5792	609.432	526.739	601.451	595.507	561.611
820	12.54_167.9880m/z		167.988	12.5354	pos	1302.2	1598.67	869.124	1784.89	2131.71	1544.6	1504.93	1072.24	2496.96	1140.69	1467.16	1320.65	1327.31	898.955	1318.59	1158.96	658.146	1346.38	1257.36	1472.66	1178.76	1568.47	1269.42	786.198	1562.68	1216.64	1100.89	1879.66	936.611	1125.93	936.277	837.441	802.85	852.235	828.752
821	4.20_298.1218n	298.122	297.115	4.19695	neg	24.5054	2.57008	1358.96	75.3801	0	3262.13	187.7	22881.3	1848.87	2979.85	70.751	1815.18	5874.19	36346.3	19952.7	11672.2	2824.84	1506.99	141.772	445.826	7835.99	9784.08	37255.8	10616.2	34.8681	18.4351	412.709	61.0556	127295	44166.3	5992.72	6054.91	5515.07	5400.6	5344.88
822	1.39_233.1500m/z		233.15	1.38798	pos	1887.22	1064.65	2023.79	77.8002	3898.54	1228.49	439.296	0	1061.28	603.814	5.90821	378.512	1428.71	780.926	1653.79	1665.8	962.462	1687.38	2701.05	1718.16	274.21	4383.38	1934.4	1645.64	643.015	3789.51	1292.03	1782.4	1765.09	469.326	893.424	862.962	965.159	906.665	822.027
823	7.77_135.1172m/z		135.117	7.77055	pos	16.1228	27.198	1080.62	0	0	552.47	37.436	832.011	1443.57	1535.27	0	0	1699.95	1956.11	1636.76	2404.1	739.49	1805.32	918.741	923.693	62.5827	1004	1089.66	1138.18	28.0439	919.926	3409.65	1502.24	0	28.4111	830.949	710.585	781.08	809.731	760.826
824	8.15_149.1330m/z		149.133	8.15312	pos	474.084	1791.79	4219.9	6602.85	1726.64	2957.33	5426.45	2210.94	3141.06	1022.25	2115.65	2107.93	2427.26	1620	1655.8	774.702	1445.52	1677.37	3113.47	964.118	5934.23	967.014	944.855	6930.96	1969.53	4354.31	1958.53	1610.12	1185.99	3072.99	1536.31	1632.23	1754.38	1716.34	1784.21
825	1.60_187.0644n	187.064	188.072	1.59557	pos	116601	9218.22	10117.2	3492.44	16903.7	29583.8	75456.8	4257.89	16846.5	13360.1	93828.6	107784	16568.8	9117.49	14650.3	17026.2	8396.17	13531.4	15992.3	5002.38	8892.12	27697.7	14104	7201.41	70321.1	14492.3	24204.4	9007.79	23111.1	4728.27	12513.1	12883.6	14269	14189.1	13992.1
826	5.89_339.2543m/z		339.254	5.89078	pos	0	0	161.075	27692	1228.47	4158.84	8118.31	0	0	229.667	0	24.1838	234.643	887.92	98.1255	599.387	197.491	628.933	217.123	138.967	2021.72	0	368.637	412.578	21726.4	75.7721	6342.79	225.656	31.9483	28.4345	1134.95	1062.16	1053.39	1106.83	1218.83
827	3.38_271.1893m/z		271.189	3.3772	neg	37.6989	626.965	613.639	0	0	316.741	161.669	715.034	279.766	415.898	428.763	923.398	8690.35	1956.71	2283.17	371.923	1389.66	260.66	699.045	1213.88	4969.58	1038.86	1972.69	969.287	193.428	52.0458	247.996	101.438	3253.09	4012.98	698.792	739.907	657.074	770.769	711.119
828	9.36_54.0478n	54.0478	109.101	9.35543	pos	497.517	1742.87	1305.33	352.529	602.226	1036.42	591.334	1487.73	2188.26	559.936	1444.84	1279.69	90.1532	917.619	707.675	372.75	686.67	555.078	1056.92	967.731	4152.91	468.027	1031.08	3214.38	898.376	3569.3	464.439	579.147	532.999	1136.03	794.554	866.493	869.438	881.238	770.707
829	12.52_100.9584m/z		100.958	12.5245	pos	1093.86	1250.12	763.348	1541.87	1364.09	1186.45	1148.34	743.542	1811.62	961.265	1076.51	1062.7	1037.15	669.834	1001.42	995.333	470.554	1009.88	1026.85	1012.89	844.83	1247.89	915.747	757.93	1077.1	939.101	767.003	1250.9	676.189	1029.05	709.362	662.3	668.018	650.441	599.454
830	1.66_141.0108m/z		141.011	1.66112	pos	1117.31	1261.2	768.966	1796.9	1591.09	1293.68	1293.44	781.495	2028.91	1003.78	1454.49	1403.21	1162.68	774.539	948.456	956.629	601.154	890.8	843.523	1280.95	987.322	1352.29	962.308	758.199	1344.74	1108.1	941.969	1357.49	725.428	1201.41	732.996	658.106	773.44	699.286	733.72
831	3.63_268.1472n	268.147	313.11	3.62877	neg	43.1707	543.854	18.6087	69.673	133.111	557.844	1363.22	2404.31	70.7159	373.933	443.713	146.721	3488.86	24224	947.304	67608	354.802	859.924	79.0127	1194.64	535.014	1156.46	18934.5	3781.27	612.896	64.4574	296.937	586.918	29788.4	128.986	1925	1796.72	1710.8	1712.87	1652.67
832	12.75_96.9620m/z		96.962	12.7542	pos	67508.4	84330.5	47481.9	100809	103617	79490.2	80276.1	53959.6	113910	63519.9	76876.2	71193.8	68093	45176.1	67354.2	61118.8	35067.3	63434.5	61842.8	74689	57072.7	74725.2	64830.2	45246.8	77290.7	63126.5	52212.6	86313.7	45408.8	63180.6	46064.6	46092.8	44145.7	41416.6	40412.4
833	4.91_418.2143m/z		418.214	4.90725	pos	4699.71	1155.33	1595.03	24.508	904.283	1871.58	2705.93	2489.08	1518.13	1752.19	107.825	101.16	379.896	2235.78	1483.58	369.159	2821.47	187.755	13.1359	0	546.795	2574.61	64.9849	414.943	0	3.91565	3862.38	602.104	4001.59	3218.73	1146.99	1325.11	1244.59	1160.86	1259.75
834	8.86_95.0858m/z		95.0858	8.86362	pos	138.348	236.152	228.013	133.096	0	209.819	559.579	152.586	233.213	207.378	833.091	916.04	53.5096	149.49	111.868	80.7556	120.12	105.429	307.146	262.01	619.342	57.6801	214.178	354.057	330.987	655.992	43.477	182.757	200.319	186.487	274.171	248.586	271.878	239.244	249.827
835	9.36_140.1204n	140.12	123.117	9.35543	pos	412.771	1557.89	1097.45	200.347	473.158	836.627	504.933	1006.99	2004.08	272.019	913.5	1101.01	113.234	707.907	429.398	114.581	559.859	349.39	939.699	791.121	3529.65	169.573	550.698	2723.77	740	3108.63	320.294	244.273	350.825	1072.12	718.035	700.534	671.585	736.878	630.843
836	4.68_356.2665m/z		356.266	4.67763	pos	4705.97	359.505	15.6274	93.5378	11955.3	2246.03	2922.3	0	162.043	0	3996.23	3578.46	5344.65	64.5501	0	3868.73	2605	312.794	93.8134	1015.43	2141.66	1292.37	0	647.764	2638.56	113.068	2700.1	1130.82	2950.22	5076.68	1289.41	1514.85	1457.09	1404.19	1378.96
837	8.15_112.0891n	112.089	95.0858	8.15312	pos	99.9702	755.943	2093.31	3233.99	807.789	1397.31	2571.66	1109.27	1369.08	534.749	937.292	833.107	1090.2	913.159	724.716	384.091	688.032	867.555	1661.67	427.728	2762.76	534.35	344.202	3357.22	1009.65	2117.82	950.527	716.946	522.242	1358.41	814.055	745.406	707.416	779.931	816.106
838	8.92_354.2800n	354.28	377.269	8.91823	pos	2016.5	140.201	1833.02	84387.3	6533.36	14446.7	8685.05	2114.76	19839.5	4470.5	77761.7	70766.2	35675.9	3791.52	39309.1	2490.14	6276.91	21290.8	3612.41	13925.7	566.714	1212.51	1845.14	3157.21	5545.2	1126.17	3086.06	43392.3	19470.3	58167.5	18910.5	18174.3	16480	16853.6	16767.1
839	5.37_443.2597m/z		443.26	5.3664	neg	1674.83	0	55.695	1388.82	790.449	564.814	988.808	108.681	76.0397	0	1572.18	0	48.1511	0	51.2894	771.491	0	1286.08	372.673	117.54	238.574	21.8256	217.536	286.79	1412.22	918.584	898.691	1469.96	49.552	21.9894	500.146	437.54	495.668	448.711	458.631
840	0.67_74.0607m/z		74.0607	0.66655	pos	726.883	401.267	407.703	376.923	743.073	428.862	220.693	252.631	449.622	280.963	461.333	431.111	452.044	355.788	592.237	492.665	303.258	355.249	388.848	553.855	171.088	786.918	386.304	329.24	362.268	504.162	399.543	490.588	536.475	277.64	315.172	278.058	279.886	271.03	282.263
841	7.60_308.2722n	308.272	291.269	7.59585	pos	94.3087	0	0	122.276	0	223.046	1241.32	180.793	156.237	212.486	150.102	649.98	898.916	1281.4	90.7831	4.78961	98.6705	90.6514	91.7542	1935.35	57.134	26.9409	104.014	2150.97	145.115	236.911	50504.9	118.636	36.1689	701.71	1716.09	1774.6	1504.46	1670.04	1684.94
842	7.90_466.3007m/z		466.301	7.90177	neg	15370.8	5531.77	9989.15	5172.02	3258.2	5464.52	3689	36.5708	6133.24	0	405.115	4293.77	1913.33	99.5664	1899.26	185.889	2412.91	95.4091	2174.21	2094.03	335.144	11270.7	2633.4	1223.32	46.5409	0	1590	0	1795.19	4548.02	1673.58	1481.55	1648.77	1521.83	1475.37
843	0.61_207.0513m/z		207.051	0.611933	pos	535.152	888.207	18.2761	183.755	1360.12	494.059	437.211	64.1621	760.81	198.832	408.387	315.933	413.28	239.327	185.076	277.006	75.6994	108.517	152.026	178.043	274.183	271.197	52.666	222.312	379.313	274.039	750.416	380.665	61.7661	166.438	238.585	273.805	262.084	268.622	243.387
844	9.80_406.3304m/z		406.33	9.80355	pos	21559.1	26868.7	22044.7	40843	34556.9	31372.2	45438.2	22701.2	37991.1	30346.7	32191.8	33490.9	28519.8	16881.3	30231.9	25063.4	12486.1	23620.8	25659.8	21958.4	32527.7	28189	26936.5	17843.7	28364.6	17729.9	24205.9	34520.2	17969.7	26701.9	15387.8	17236.5	15913.2	14997.6	14921.8
845	12.47_104.1071m/z		104.107	12.4699	pos	1343.46	1704.52	940.885	1984.33	2073.81	1557.58	1485.18	1107.74	2158.13	1220.18	1494.81	1499.98	1280.88	867.606	1281.13	1265.92	653.812	1158.49	1230.07	1300.45	1091.99	1404.83	1308.48	864.587	1495.75	1253.89	953.078	1621.57	865.267	1154.03	763.709	880.796	865.383	854.861	793.991
846	4.83_812.5539n	812.554	811.547	4.8308	neg	1638.1	0	0	3483.28	96088.7	31665.7	183781	0	0	0	9952.69	0	0	0	0	349384	0	77334	48625.9	0	0	0	0	0	52331.7	11950.1	235199	56591.3	0	35.5204	6472.75	6688.08	6104.08	5749.28	6003.2
847	5.80_160.1259n	160.126	321.255	5.80338	pos	664.235	0	754.112	72.4113	0	272.674	94.9422	47.0384	239.358	581.97	0	43.9552	1238.32	2256.96	482.075	1904.33	1177.75	1937.23	876.388	1028.36	0	93.8163	349.369	771.681	147.986	250.699	7575	1188.98	5.32549	236.227	701.547	707.968	789.106	685.64	762.214
848	9.54_329.2491m/z		329.249	9.54088	neg	2841.4	97.6564	6585.99	26611.3	1769.08	8366.97	36689.7	0	677.665	29.9303	235.124	0	0.359931	13.3141	33.7039	0	353.299	12015.3	3557.03	292.715	16.4564	404.271	117.095	0	183.377	3585.96	1807.98	353.231	591.049	147.254	1600.68	1777.5	1640.42	1602.77	1816.86
849	12.50_140.0686m/z		140.069	12.5027	pos	363.319	401.246	258.132	633.228	440.95	428.551	383.528	297.887	731.065	347.606	429.221	432.47	358.798	265.482	386.775	371.708	198.228	334.69	331.36	390.116	332.687	422.526	346.907	231.065	440.483	297.495	293.998	377.771	234.934	340.287	204.925	221.598	236.762	234.437	236.403
850	7.17_478.2947m/z		478.295	7.16967	pos	45739	2158.94	2627.42	15101.3	0	10537.8	3592.21	614.177	24811.3	195.659	3743.87	3527.5	1015.68	480.309	1802.88	529.817	250.899	1097.28	1910.98	1887.15	1781.42	375.248	154.213	204.06	2536.96	2740.67	549.912	823.937	6554.98	7343.38	2846	3118.02	3310.01	2945.37	2939.76
851	3.39_255.0661m/z		255.066	3.38812	pos	12.5776	205.205	4.64751	4351.48	1292.8	1356.11	5659.62	45.9807	632.187	0.47087	1541.51	1657.31	311.865	257.693	428.55	115.996	1260.92	76.0014	31.8883	2858.64	579.856	322.888	189.133	140.065	130.172	1121.87	17.7721	834.949	6656.86	7411.71	772.27	671.007	746.646	751.271	789.081
852	2.99_140.1073m/z		140.107	2.99453	pos	203.623	111.985	7174.32	33.2174	173.049	976.303	227.667	446.207	84.6437	332.016	0.0565847	16.3669	38.5678	220.269	2354.86	1249.91	107.345	2223.03	39.4548	1184.96	49.4263	438.998	1673.64	211.164	45.698	37.0512	39.9351	37.3386	303.663	147.9	483.523	498.646	556.768	524.021	485.247
853	1.13_143.0713m/z		143.071	1.1256	pos	190.341	113.751	108.864	483.366	54.6822	171.209	65.1161	195.138	43.4609	286.162	420.575	337.53	148.294	225.062	586.115	870.938	790.539	376.927	249.741	264.203	928.633	13459.9	177.742	972.177	175.889	147.265	293.244	293.461	312.914	184.34	763.994	718.946	696.951	737.823	649.744
854	0.94_89.0241m/z		89.0241	0.9398	neg	200.354	505.329	549.903	476.3	85.8706	366.494	213.359	241.037	389.242	637.053	166.706	313.74	344.743	264.443	598.61	254.049	277.18	44.9956	290.325	631.748	321.54	578.894	200.845	235.495	392.238	290.028	128.987	405.952	345.89	813.401	264.056	258.267	274.919	255.3	232.516
855	6.38_243.2117m/z		243.212	6.3826	pos	3768.83	0	0	1125.85	2644.94	982.002	573.25	0	725.161	0	1358.6	1200.18	1969.43	50.8164	0	53.9189	971.792	71.9825	0	136.136	133.042	14.0387	23.6713	6.52735	1667.33	210.552	0	13.8955	519.306	1185.61	700.162	659.166	691.25	642.038	750.438
856	3.59_621.3305m/z		621.331	3.58505	pos	2633.53	7613.82	10691.3	60.3972	62.4297	3522.39	7711.17	2509.68	0	419.163	4053.82	1316.95	10356.7	5433.34	18.4131	0	15909.7	6694.78	4813.05	1649.73	0	67008.7	414.389	0	3964.17	3154.19	5575.33	1433.18	33101.1	16343.8	5836.41	5753.31	6651.99	6018.35	6334.02
857	12.59_197.8088m/z		197.809	12.5901	neg	1360.76	1905.73	859.455	1875.55	1803.21	1380.01	1165.38	755.709	1708.21	986.053	1220.64	1072.9	1123.07	842.422	1010.19	1048.32	887.928	1119.65	809.147	1123.58	1006.38	1243.4	1037.35	890.745	1237.3	1010.64	782.092	1317.96	983.816	934.664	829.545	771.955	738.18	838.809	853.32
858	1.02_86.0968m/z		86.0968	1.01635	pos	296526	39761.1	36141	19999.2	175356	111674	314967	33110.1	34336.8	54872.1	10453.7	10622	63140.7	41526.9	68137.8	75495	42329.1	53066.7	48305.7	24028.2	26530.3	98273.2	47832.3	55355.4	43743	41682.7	57899.5	27280.1	80389	21766.1	41868.2	42912.4	47853	47252.9	46949.8
859	12.75_94.9666m/z		94.9666	12.7542	pos	2132.94	2763.88	1503.92	3326.14	3456.83	2553.91	2619.64	1665.94	3549.78	1966.16	2447.36	2247.75	2020.63	1506.48	2084.78	1938.36	1013.9	1938.71	2140.71	2409.25	1766.87	2336.26	2148.2	1533.11	2689.5	2048.17	1815.16	3153.48	1608.03	1933.3	1396.77	1504.11	1472.04	1332.6	1306.97
860	0.61_329.9464n	329.946	310.929	0.61185	neg	250.191	1182.26	445.59	386.228	398.706	415.115	0	528.533	77.657	466.87	814.716	978.924	1005.81	329.497	295.901	295.406	119.915	1429.22	227.195	718.487	1080.95	1052.7	477.925	641.957	0	1454.45	519.77	0	1078.04	441.618	667.935	595.813	621.388	610.748	566.283
861	7.42_288.2471n	288.247	271.244	7.42085	pos	5686.11	883.088	4.02189	30.0967	883.611	853.07	56.0944	10.8696	61.304	62.4306	1320.74	1359.23	1983.45	2020.11	112.685	48.1231	34773.4	142.454	6.14892	3706.34	28.6796	103.255	2.64505	519.135	0	4707.8	217673	218.632	1315.71	18786.3	9866.48	9952.99	9022.23	8975.98	8701.97
862	1.28_93.0701m/z		93.0701	1.27845	pos	4117.05	849.435	171.472	70.5767	2252.98	1161.74	2294.15	223.826	129.259	346.927	21.5145	14.7316	406.582	232.84	497.735	407.65	425.394	285.211	239.175	48.0291	154.152	637.956	261.958	388.603	369.69	209.415	400.784	43.8086	427.291	16.4527	453.932	424.182	446.883	500.73	457.589
863	3.22_367.0155m/z		367.016	3.22425	neg	0	0	29.9374	0	0	3.32638	0	0	0	0	79.7152	57.8577	166.102	0	9.77839	0	15.755	7.38773	37.0595	26.5091	0.0931462	78.3916	0	21.0378	103.168	45.3249	21.7418	126.787	4.56849	0.4498	1389.56	1437.77	1307.46	1227.79	1308.74
864	8.80_351.3151n	351.315	374.305	8.79817	pos	2720.04	1323.59	249.942	112.718	1017.66	909.064	1012.48	123.604	1526.61	94.9331	4047.67	3533.48	2077.18	1265.75	903.038	1557.78	2535.23	1223.12	2146.59	8766.58	1246.14	283.534	589.516	735.09	349.366	560.894	1770.74	408.788	7766.25	1718.61	1454.69	1701.38	1546.16	1653.94	1629.8
865	7.42_175.1485m/z		175.149	7.42085	pos	378.331	0	15.4444	2641.4	29.2403	403.463	494.18	12.9196	0	59.6523	35.6489	0	57.6742	134.252	23.6101	41.2768	2306.79	0	0	224.62	0	60.7101	16.1435	46.8142	107.569	293.54	9612.95	0	47.8873	1235.13	633.944	598.724	579.695	673.339	652.599
866	5.79_175.1485m/z		175.148	5.79247	pos	200.834	16.0982	435.326	138.025	275.091	236.846	165.549	215.324	249.641	435.723	154.934	66.4098	716.721	860.767	339.483	784.364	399.68	828.17	356.915	491.567	63.2521	148.523	354.067	367.886	252.086	221.19	966.923	694.061	114.264	298.051	341.601	294.764	342.714	325.799	316.438
867	7.61_137.0604m/z		137.06	7.60677	pos	21.0994	21.5981	188.443	671.397	51.4394	151.189	143.441	105.657	65.862	91.7595	54.1581	43.4253	39.691	222.895	114.201	64.7397	108.131	15466.3	14.3851	17.3118	46.4328	42.4951	80.3659	143.964	14.2485	27.0778	96.563	33.4411	645.253	15.7132	542.465	594.616	503.758	528.662	547.357
868	12.84_145.9306m/z		145.931	12.8416	pos	15426.4	19898.6	10611.2	23074.7	24705.7	18401.2	18270.2	12760.7	26343.7	14519.4	17782.4	16716.7	16166.4	10527.9	16153.9	14019.5	8235.06	14778.2	14553.4	18049.9	13515.7	16691.7	14964.5	10360.4	17699.8	14716.1	12079.9	20807.1	10545.4	14771.9	10922.7	10607	10326.5	9772.53	9376.69
869	4.84_388.2635n	388.264	389.271	4.8417	pos	14017.6	18.6084	1393.16	21760.1	103995	28500.6	113335	567.646	1102.92	316.074	65851.7	60448.1	39417.9	553.305	180.12	1119.34	66816.5	4434.52	103.701	437.567	108225	287.74	25.064	297.621	28850	3322.04	1688.07	1766.43	48208.5	77082.1	22646.5	20986.1	19837.1	19730.8	19745.1
870	0.60_171.1498m/z		171.15	0.601	pos	2988.79	4758.63	86.9603	737.818	1635.04	1271.72	100.42	7.29394	1072.53	57.9807	1585.66	1511.57	538.657	76.6391	26.078	116.852	628.63	22.0645	134.94	1690.55	1727	1914.79	608.517	2067.96	1781.17	517.439	42.5055	1028.67	3158.87	2690.01	820.718	901.018	865.204	823.325	764.827
871	0.69_194.1321n	194.132	217.121	0.6884	pos	7943.69	2096.79	3201.03	2513.08	3621.7	3261.5	1421.15	2861.31	2711.52	2983.22	3291.56	2582.68	2425.32	1748.8	3423.58	4129.23	1421.78	2734.5	4323.28	3007.38	3419.88	5596.03	5086.04	2582.26	2573.24	4482	2187.78	2370.69	2312.27	2036.31	1787.05	1735.94	1951.26	1905.09	2015.27
872	8.97_417.3083m/z		417.308	8.9727	neg	0	0	1327.11	79.1213	0	1170.4	20.9652	5077.65	910.528	3118.18	345.047	5484.07	113.045	2975.56	4483.08	495.862	506.402	354.667	97.2406	550.899	5125.03	567.783	9434.02	1173.25	101.781	997.657	48.8777	48.8411	450.49	3751.92	964.557	951.975	854.841	928.719	843.797
873	5.37_227.1290m/z		227.129	5.3664	neg	0	0	0	0	0	24.5712	0	211.173	9.96855	0	7.30257	17.2076	329.353	291.817	3.65815	0	0	712.882	0	0	76.3633	0	10975.1	677.806	37.9649	0	295.926	0	0	0	585.764	666.656	569.801	598.368	618.887
874	3.21_339.1926m/z		339.193	3.21332	pos	62.9576	625.552	5813.38	0	0	3330.51	35.1946	5223.16	3155.48	15058.9	57.4495	8.37338	4.29154	2537.25	8846.53	11679.5	204.056	8355.6	4081.99	3256.02	267.847	806.467	1928.02	4590.35	50.7569	630.373	5004.56	3051.21	1187.68	61.6996	1694.68	1441.97	1494.75	1529.98	1569.22
875	0.63_212.8521m/z		212.852	0.633783	pos	236.878	2323.62	3242.8	666.794	374.947	1084.76	306.575	718.947	402.195	1490.08	0	0	251.618	1645.53	272.222	0	104.93	743.875	0	973.649	1379.79	234.244	2129.38	2962.68	525.349	2695.18	419.051	2166.78	147.394	920.726	552.443	606.229	569.181	584.054	513.764
876	6.54_175.1488m/z		175.149	6.53545	pos	0	0	766.58	0	0	307.469	26.3103	379.032	780.346	814.953	14.3345	26.977	1184.8	1173.37	941.573	1201.99	672.65	1314.49	858.101	904.678	533.951	362.604	753.865	818.449	0	474.714	822.876	1092.2	0	370.913	622.549	588.988	622.235	547.364	552.453
877	1.38_132.1020m/z		132.102	1.37707	pos	3253.46	1551.63	1971.86	507.079	4466.42	1755.63	836.344	546.546	1526.54	1140.82	773.104	736.041	1995.45	919.551	2068.74	2387.24	1245.07	1557.03	2523.07	2170.31	964.136	3218.97	2188.57	1952.32	1014.87	3533.82	1546.28	1996.17	2116.97	909.634	974.848	1127.94	1121.09	1141.47	1093.44
878	4.67_369.1766m/z		369.177	4.66673	neg	211.976	150.607	1.14426	1292.85	0	241.08	0	249.894	112.885	150.367	376.732	23.5494	260.241	86.0192	243.028	56.2077	2367.44	61.4154	41.6429	4968.98	346.148	540.648	180.945	264.435	2942.57	830.734	2881.63	3003.33	1105.7	42.9514	670.079	716.564	634.89	608.223	651.187
879	5.18_535.2763m/z		535.276	5.1804	neg	1313.96	173.522	537.451	1323.79	0	1656.46	50.072	2731.59	7861.87	915.881	89.7809	5749.69	14654.9	27921.6	710.776	955.89	2383.34	4486.66	1406.31	57313.3	594.096	5198.13	754.71	16416.6	140.383	7016.41	408.021	291.181	1553.68	1379.74	3651.89	3696.01	3688.38	3349.07	3991.73
880	2.46_86.0730n	86.073	131.071	2.45893	neg	11019.6	6302.16	611.66	142.268	1593.47	3542.34	10465.9	400.749	557.278	787.911	1161.86	50.9947	68.9283	133.079	80.6548	46.9203	99.2443	124.814	2700.14	1249.91	403.356	395.455	264.558	56.7366	1433.75	1810.37	3683.34	1156.81	126.181	730.431	1466.52	1397.29	1361.19	1336.94	1236.24
881	2.93_343.1201m/z		343.12	2.92908	neg	0	25.0707	18.1645	0	0	77.9561	6.79502	51.7235	183.247	416.604	21.9859	136.871	950.62	49.3336	56.7531	529.572	43.8252	109.838	60.1876	2249.72	55.5901	283.69	181.834	565.436	111.309	58.7327	46.3767	79.6369	623.308	243.356	117.978	116.36	108.949	107.016	124.683
882	8.86_123.1173m/z		123.117	8.86362	pos	0	126.636	141.409	254.577	0	134.879	359.897	59.7179	271.677	0	884.344	1042.84	241.818	186.94	272.349	28.9585	157.842	186.155	171.656	330.808	571.592	52.0247	170.054	413.392	208.383	415.273	68.15	120.647	191.729	336.578	244.661	252.976	271.618	251.654	228.504
883	0.62_274.8751m/z		274.875	0.62285	pos	639.042	3465.54	337.219	183.99	1469.45	1155.24	940.006	245.997	2279.03	836.868	189.828	301.729	1798.98	1744.39	776.556	721.544	246.9	395.154	759.71	2065.23	597.442	777.502	334.919	569.924	2610.82	1797.41	2025.7	3302.87	0	2040.93	1248.5	1165.68	1153.25	1073.51	1081.48
884	8.79_286.1481n	286.148	309.169	8.78723	pos	654.238	17.8876	22.9311	2583.7	517.016	622.475	36.1539	42.769	1725.54	2.03605	3855.49	3264.99	631.3	154.528	1493.39	35.1649	203.493	118.331	0.943979	2209.38	87.1256	10.9426	0.584023	16.9131	56.8829	69.6088	11.1182	2663.43	335.49	1142.49	1184.21	1239.1	1161.65	1100.35	1056.12
885	1.67_143.0079m/z		143.008	1.67203	pos	350.946	405.826	216.739	482.504	571.509	392.584	400.678	210.148	587.89	307.017	382.65	431.91	329.044	254.779	356.178	285.186	173.881	321.228	230.681	349.967	307.886	407.85	321.62	194.275	431.887	373.513	402.012	469.152	228.579	316.964	203.689	238.702	214.621	231.196	227.485
886	1.28_79.0546m/z		79.0546	1.27845	pos	5253.55	1065.61	283.542	208.64	2776.12	1596.24	2716.11	577.546	769.233	715.805	105.843	67.8073	593.467	324.706	533.677	624.811	577.13	445.736	466.473	179.555	1790.36	850.013	467.103	502.568	556.957	372.431	548.995	255.829	558.092	153.119	577.594	587.149	642.133	623.57	671.24
887	2.39_163.1123m/z		163.112	2.39348	neg	49.7154	9.54556	1766.02	9.31194	0	327.245	6.28133	757.206	329.175	17.9474	20.621	330.265	150.414	115.044	5377.78	757.25	23.4549	115.704	41.2383	52.1289	413.877	331.877	1666.64	445.84	22.5569	63.1587	2.73121	11.8669	1533.26	303.248	260.386	309.556	278.565	282.535	288.025
888	4.25_283.0619m/z		283.062	4.25158	neg	12.8355	59.1293	11.6373	297.771	158.403	125.006	41.8037	146.679	359.768	37.0276	38.6729	38.3152	36.511	52.1884	159.079	156.726	181.019	167.855	36861.7	63.8012	137.577	53.8836	43.5112	30.0026	8.85898	161.482	31.5233	94.3273	129.68	263.801	795.475	843.951	730.164	839.281	758.829
889	1.78_355.1064m/z		355.106	1.7813	neg	542.136	21.2548	15.2617	0	0	70.4572	11.2128	44.2488	0	0	126.96	3.08551	0	1.58301	39.7658	45.0556	0	14.6387	312.621	25.5013	22.2551	11.0268	1.6612	0	1169.69	16.5479	21.9587	1118.4	1.559	0	2271.76	1976.21	2187.53	1980.26	2169.48
890	8.46_350.2449n	350.245	333.242	8.4592	pos	123.713	108.947	955.244	100.081	34.8808	610.15	80.0596	1641.42	2154.49	292.518	1877.42	1859.74	40.0448	3934.04	32.8285	26.8238	270.499	938.859	1287.47	1117.96	664.871	0	1509.75	2350.69	339.44	1797.78	0	126.26	52.1404	441.027	863.686	767.904	817.721	896.396	884.586
891	2.37_367.1051m/z		367.105	2.37163	neg	32.4752	47.0317	6.02677	9816.64	0	1135.8	152.878	97.0948	0	70.0397	5630.54	0	50.3004	0	6.87984	202.034	85.2914	1312.83	15.4501	99.1151	0	3.35174	41.2735	17.0089	87.2567	39.4447	119.615	0	17.7943	0	1289.34	1132.32	1108.7	1168.24	1233.53
892	0.70_97.0290m/z		97.029	0.699333	pos	457.702	543.378	290.528	2928.13	602.212	1055.51	404.132	947.761	2733.34	592.376	2676.4	2554.23	541.267	456.373	1229.18	996.809	1072.65	825.849	998.709	1669.28	1327.74	13640.8	340.684	813.157	937.874	733.902	609.471	985.86	415.238	487.69	1107.41	1161.44	1196.32	1067.37	1023.48
893	5.27_402.3272n	402.327	385.324	5.26807	pos	3735.11	1591.12	4613.99	6488.84	3550.92	4348.15	761.018	1417.66	7773.19	9201.5	2710.74	2451.14	7134.15	5388.32	7477.17	7059.18	4650.42	4668.42	4562.39	5320.79	3145.82	9645.07	2966.14	4604.27	3099.25	2035.55	1335.62	4895.82	2737.62	4187.02	2963.55	2865.33	2519.23	2712.63	2876.25
894	3.34_365.1973m/z		365.197	3.34443	neg	341.045	0	289.708	0	230.432	142.426	61.8463	335.957	22.8456	0	2530.27	2185.54	3650.7	299.465	67.9266	563.08	63.5181	2286.61	241.731	50.8932	240.192	4528.87	25.0744	867.105	13493.6	4011.42	1786.93	13423	206.42	6471.4	1109.55	1079.7	943.944	1004.37	1050.07
895	8.34_469.3373m/z		469.337	8.33885	neg	74.4289	2004.57	11947	275.516	1147.05	20347.1	671.183	5561.69	370.686	161072	81.3586	73.491	1875.33	2269.57	11397	52922	58.0143	0	55.4896	152.668	5614.57	1437.89	1003.27	754.791	82.8671	1362.56	0	0	17040.7	1138.07	3757.15	3923.81	3960.55	3581.11	4236.92
896	7.77_752.5992n	752.599	735.596	7.77055	pos	0	0	6924.68	0	0	2493.19	0	2344.71	6442.23	6727.08	0	0	13789.6	14487.1	12109.8	21122.7	4397.32	13091.8	6254.77	2316.84	0	1670.52	7493.66	7155.26	0	4804.19	10328.4	10884.3	0	0	4632.77	4274.01	4217.52	4115.72	3905.04
897	12.57_132.8688m/z		132.869	12.5682	neg	1314.06	1976.96	867.111	2097.37	1926.49	1426.64	1142.39	986.123	1599.99	929.294	1489.88	1193.91	1181.57	893.43	949.188	1031.16	1001.29	1211.01	795.796	1137.01	1080.58	1412.42	1059.13	868.118	1207.49	1126.75	631.255	1297.85	1209.72	1034.55	855.393	923.948	777.97	830.5	829.743
898	9.37_380.1680n	380.168	379.16	9.36608	neg	10129.3	51067.7	42385.5	39919.7	9309.35	31953.4	43210.2	32726	56376.8	2455.82	37601.4	9716.92	36617.7	24535	15913.6	40959.8	46987.8	61732.3	23814.7	3958.59	5435.23	17011.9	12591.5	20819.6	30872	20990.4	22272.5	33975	59858.4	32165.9	22529.2	21335.3	20064	19590.4	19517.4
899	4.42_377.2810m/z		377.281	4.41563	pos	238.31	629.597	506.191	4028.04	970.884	1700.47	559.137	1026.02	857.485	6488.6	1714.45	1766.53	6450.93	2981.58	2182.9	4619.67	952.067	1480.54	1718.24	3143.36	1755.58	5450.24	932.547	1178.81	127.387	300.067	2091.83	1186.89	1865.4	1728.92	1555.24	1440.18	1351.65	1372.69	1339.28
900	3.64_589.3141m/z		589.314	3.63968	neg	916445	934322	661043	66534.4	65802.9	421396	391127	351280	361658	44348	118717	207892	345256	8029.96	10765.2	49228.5	361782	832519	791151	1.13501e+06	21615.8	177506	41568	402610	295394	491253	448317	280919	133414	188538	334381	319291	322851	288984	293266
901	3.38_83.0859m/z		83.0859	3.37718	pos	3.22393	209.492	306.405	0	3.81374	180.123	11.6243	236.871	231.496	618.179	0	0	3.11656	90.5515	448.797	386.948	5.02041	166.665	100.088	195.161	60.1868	22.4361	114.034	405.311	0	64.3376	111.046	93.6968	22.9064	10.1508	78029.3	85432.4	88574.6	91059.2	91384.2
902	0.66_186.0176m/z		186.018	0.655633	pos	79.7725	116.668	224.159	171.144	88.9325	309.964	1068.64	466.239	212.298	361.823	227.109	194.019	522.442	362.642	523.529	460.721	168.418	589.406	186.964	173.364	154.698	725.408	454.165	144.741	407.307	414.52	469.194	778.233	242.531	289.013	85.9582	95.5292	95.5366	100.557	101.032
903	3.31_382.0349n	382.035	381.028	3.31165	neg	0	0	5.05187	5108.32	0	1117.41	4927.44	15.0743	0.401492	0.425225	6004.64	0	0	0	33.4657	9.9214	7.97755	21.0102	4997.93	46.4084	0	33.43	0	0	3143.91	0	122.259	3042.83	13.2005	0	178.225	209.157	189.44	199.47	185.086
904	7.77_754.6104m/z		754.61	7.77055	pos	0	0	7245.86	0	0	2965.61	0	4713.78	6691.45	8039.39	0	0	14338.8	17887.5	13357.5	27263.8	4441.5	15275	6224.1	3352.49	0	3407.78	8412.26	7781.06	0	4302.17	10904.6	10883.5	0	0	1749.18	1765.3	1657.62	1647.39	1500.68
905	0.72_343.9959m/z		343.996	0.7211	neg	7.26374	0	67962.5	76.3744	0	7675.06	31.8212	995.027	2.49688	0.0496343	0	563.82	18.3233	10454.5	357.779	36.0326	0	20.813	26.3257	0.0785721	226.959	41.7312	48.3721	2861.75	8.4483	1.58777	5769.69	88.1165	0	0	4680.09	4591.19	4211.77	4319.64	4003.86
906	0.69_173.0699n	173.07	174.077	0.6884	pos	2324.82	2160.08	1396.24	2341.31	2484.7	3036.35	4073.93	6544.03	3129.66	2872.42	2753.38	2381.75	2316.15	2884.35	5673.07	2700.44	1566.03	1704.9	5693.62	1636.77	8517.75	3612.1	1675.34	3978.12	3606.81	3603.66	2988.74	1738.7	1915.83	2324.63	5470.64	5350.28	4702.5	4854.87	5089.07
907	1.97_146.0818m/z		146.082	1.96712	neg	9.69001	992.83	822.831	102.953	0	331.804	0	511.655	353.332	192.949	263.071	726.212	1881.85	1380.39	2118.56	120.636	47.9122	11.5377	371.157	941.245	118.295	308.757	1026.57	554.899	0	212.615	29.2568	3.09626	590.263	225.117	2000.5	2009.71	1975.33	1873.73	1721.15
908	5.80_135.1171m/z		135.117	5.80338	pos	329.46	13.8099	386.067	580.115	51.8068	230.221	24.0144	171.845	88.3861	426.488	0	69.2952	781.608	1157.38	395.01	815.465	658.955	903.959	521.075	654.795	37.2015	161.23	259.813	449.471	319.992	383.465	2903.03	779.184	18.1097	299.289	200.961	210.482	237.621	211.343	218.732
909	0.60_294.9535m/z		294.954	0.600933	neg	2096.38	3369.96	0	23.5315	4148.22	1248.47	161.814	19.3519	1416.9	0.0791863	3072.42	2166.28	1805.97	349.951	0	294.276	38.3224	633.447	34.5624	0	491.228	1804.46	0.219733	838.821	1398.35	1134.97	32.3828	1466.65	524.986	138.459	383.509	415.122	381.077	390.874	441.291
910	5.06_158.1544m/z		158.154	5.0602	pos	1774.21	1946.89	1132.1	2974.42	2711.25	2010.18	1849.75	1223.93	2783.1	1695.99	1985.18	1920.89	1729.57	1170.68	1632.43	1638.25	880.245	1735.16	1498.39	2186.63	1465.1	1713.37	1502.66	1168.33	1809.84	1758.97	1636.88	2238.42	987.181	1707.47	973.737	930.992	924.737	873.546	824.315
911	2.09_231.1135m/z		231.113	2.08747	pos	1847.84	888.666	1559.29	1650.33	2202.23	1702.71	1321.76	3992.37	571.91	1289.95	2843.53	3034.32	8861.01	2968.62	7657.36	3919.53	1900.45	1285.14	14846.9	4069.1	37489.1	555.987	4513.71	2187.42	3587.64	3545.6	951.652	814.982	4042.65	1014.77	1205.31	1097.83	1225.13	1161.03	1050.83
912	9.34_302.2237n	302.224	325.213	9.3445	pos	1570.08	2603.57	3820.13	12884.6	3530.34	5054.7	8488.98	4724.14	5665.67	2204.76	2570.14	2426.61	7958.52	4254.3	5464.9	2621.36	1545.66	12228.8	10618.5	2993.92	1578.66	1000.92	3333.38	981.397	5810.88	540.522	11218	3473.15	4274.33	8186.31	1981.75	1930.86	2211.94	2051.63	2221.45
913	3.48_120.0820m/z		120.082	3.47553	neg	845.791	1315.88	398.383	123.963	0	518.036	1449.78	132.947	86.8175	308.767	994.233	77.8885	150.453	149.991	0	181.401	292.374	543.535	1398.69	2477.21	202.738	241.796	116.649	244.651	331.987	412.39	701.73	138.662	133.767	247.646	2260.26	2053.18	2128.03	2019.97	1904.41
914	8.66_356.2711n	356.271	357.28	8.65585	pos	2678.27	215.975	2396.81	142.202	0	1400.47	0	1034.85	3774.61	2361.5	77.3192	16.431	3278.78	5739.82	2294.15	6554.69	488.032	6988.58	831.146	4609.47	282.752	81085.9	8295.87	13030.6	1214.25	990.124	25284.3	34590.1	62.0074	625.725	469.364	418.039	441.506	494.28	447.692
915	10.51_383.1910m/z		383.191	10.5138	neg	10669.2	14640.3	33911.9	20537.8	10330.4	39626	231011	7850.35	14272.5	13410.3	12779.8	20110.6	10561.3	31882	10187.1	9676.65	8806.71	12162.4	9414.58	7894.85	8835.68	58074.6	12341.5	28508	13003.1	8725.64	13893.1	14404.8	9234.96	7705.74	4154.82	4360.56	4426.23	3822	3922.32
916	1.28_103.0547m/z		103.055	1.27845	pos	60683.6	10297.2	2395.8	1848.22	28528.5	15955.4	30534.9	2426.33	3105.72	3778.6	464.008	527.891	5089.2	2477.12	5268.54	5150.66	5328.37	3837.37	3238.62	1133.63	1723.61	8006.69	3240.49	4840.79	5497.26	2737.37	4654.86	1793.9	5276.61	1177.26	6391.19	6579.24	6935.26	7362.44	7356.88
917	3.63_596.1271m/z		596.127	3.62875	pos	89.7776	0	22119.1	34.3156	0	18516.4	0	23073	43992.9	77338.5	190.503	154.077	99.7379	9103.21	42664.5	26093.9	0	21715.1	7573.8	33220.8	1797.96	1345.78	12911.7	23135.2	0	7480.98	14911.2	24667.6	0	62.9551	5123.47	5324.21	5952.46	5724.77	5863.96
918	8.16_107.0860m/z		107.086	8.16403	pos	0	250.849	841.109	1457.08	164.191	543.022	1173.13	446.131	479.341	75.3616	395.864	293.063	481.85	466.118	326.661	119.58	272.988	259.784	660.939	0	1172.83	104.295	54.835	1318.3	409.086	904.968	374.913	144.342	196.381	664.457	12042	11564.5	11951.1	13615.7	12185.2
919	5.81_390.2794n	390.279	373.276	5.81432	pos	1930.93	0	436.319	14119	18162	49050.2	405079	24.2718	1497.93	202.859	18381.6	17422.9	20786.7	334.762	108.215	734.133	71458.8	988.435	69.4135	251.753	8679.93	57.8155	44.7517	166.036	13975.6	1338.38	75.8745	1110.84	26156.8	11148.2	378.402	403.431	347.44	363.842	347.447
920	2.59_316.1121m/z		316.112	2.59012	pos	64.8915	106.607	2.38171	0	15.1221	22.6905	0	0	1.58968	13.6232	0	0.647697	0	0.124739	0	7.43807	0	0	10.8114	34.0244	257.347	16477.7	64.8269	13.2626	0	22.1578	0	0	8638.35	8.37162	12952.8	12369.5	11331.9	11458.1	11211.4
921	12.54_201.9767m/z		201.977	12.5354	pos	593.743	712.851	435.236	794.134	862.794	688.21	769.235	449.663	1044.25	531.983	606.6	652.44	535.44	418.258	546.186	567.282	319.963	618.456	553.952	765.398	617.21	732.36	559.176	393.902	683.115	551.087	394.05	843.744	392.274	589.973	671.034	635.514	613.486	596.327	696.914
922	8.16_266.1230m/z		266.123	8.16403	pos	9.44336	149.256	927.72	840.121	187.778	358.377	629.114	228.528	216.498	36.9385	169.587	83.2424	196.585	147.116	171.157	90.1039	198.664	194.314	338.543	79.1498	2045.11	78.4663	45.9538	1855.93	170.861	471.629	281.033	104.958	112.936	407.054	401.605	421.522	368.202	386.422	360.239
923	0.59_244.9548m/z		244.955	0.59	neg	346.139	409.506	398.57	790.011	1433.09	500.171	0	664.868	63.6901	395.661	344.08	695.303	782.727	548.896	478.553	245.823	42.4921	610.102	653.679	587.597	837.845	1065.78	309.526	207.16	1200.99	851.186	449.854	812.587	991.782	1142.19	151.625	159.403	156.933	170.387	177.316
924	1.77_187.1807m/z		187.181	1.77065	pos	1645.89	237.845	1556.77	0.727828	0.765548	431.443	2.80981	0.5514	385.911	51.7177	0	0	7.00462	10281.3	228.611	9929.31	2832.13	4286.11	236.179	224.433	192.385	235.712	289.544	208.751	46.0435	64.0629	772.702	222.332	82.4161	96.0584	361.567	408.999	413.816	401.026	431.467
925	2.19_231.1135m/z		231.113	2.1858	pos	230.003	85.0935	343.485	215.666	532.982	282.701	42.9231	911.577	2.1985	180.379	428.929	549.358	1692.57	616.014	1585.59	769.28	585.945	3365.63	3316.89	872.006	8304.85	120.341	1053.83	542.289	639.551	732.452	186.916	95.3577	798	229.335	1160.2	1208.45	1260.44	1288.22	1372.87
926	6.54_229.1959m/z		229.196	6.53545	pos	8.43707	48.7291	1064.66	0	0	396.635	0.69718	532.358	876.03	1038.8	87.6331	57.5512	1905.43	1687.09	1015.23	1828.84	1059.57	1980.05	1369.04	1191.42	565.736	548.162	1083.52	1172.03	0	928.803	1209.69	1700.32	2.32122	431.181	478.22	454.216	433.357	457.193	512.71
927	3.38_253.0509m/z		253.051	3.3772	neg	720.283	1744.16	266.863	21158.6	5164	4585.12	10328.6	281.413	1563.66	38.4807	954.849	2672.65	4555.16	794.477	668.694	1536.04	275.94	21974.7	14766.4	1011.23	867.461	7114.35	1868.82	861.604	4299.46	1007.74	3384.67	4060.7	263.238	555.085	774.552	860.187	854.932	853.306	929.689
928	0.86_221.0905n	221.091	204.087	0.863117	pos	982.282	1031.35	446.83	717.982	222.943	583.479	170.294	415.66	1059.25	204.712	9179.93	8699.64	852.338	289.938	732.858	410.547	4296.96	749.388	1185.29	722.079	6343.98	3734.92	355.908	449.443	6259.41	190.736	275.169	505.459	7896.05	5200.78	2248.92	2218.97	2060.85	1918.28	2053.54
929	9.83_339.1917m/z		339.192	9.82513	neg	4526.99	5761.02	7216.09	10685.3	5867.68	6774.93	9335.67	5638.75	6532.94	5409.94	6913.67	4931.58	5157.69	6752.98	5661.22	4154.77	5707.9	9433.9	6418.63	7198.55	6189.84	6948.93	7391.63	8771.66	10340.8	4401.05	7792.92	10436	6238.54	5721.09	1681.04	1562.52	1778.86	1624.79	1507.7
930	2.19_158.1060m/z		158.106	2.1858	pos	912.103	342.676	2093.46	315.585	671.396	1264.47	243.08	2194.41	1027.67	3579.88	817.682	891.55	1785.89	914.723	2511.8	2506.02	462.349	4322.25	3538.88	1672.57	6505.51	556.017	1652.22	1942.45	776.23	800.79	847.448	676.631	867.399	259.926	4370.48	4595.56	4121.18	3969.15	3975.66
931	0.92_138.0526m/z		138.053	0.917933	pos	1856.47	2229.08	1536.99	1520.46	1715.36	1799.6	570.923	1107.87	2589.38	3069.86	837.101	739.483	871.327	953.821	1055.89	1629.19	840.677	3011.63	1360.15	1176.49	1261.66	2127.15	2248.8	715.401	1030.52	1546.77	1646.64	1800.52	743.332	904.228	1003.79	904.499	889.138	904.696	842.879
932	9.41_84.0089m/z		84.0089	9.40978	neg	51.192	130.178	340.103	287.99	0	181.753	199.521	433.408	174.977	18.4069	152.909	854.841	328.323	384.43	282.67	407.535	183.146	494.921	153.66	21.6996	30.0192	339.891	206.928	123.013	2150.62	176.943	128.713	2452.91	252.015	243.92	804.354	791.903	874.992	925.358	871.81
933	6.89_527.3065m/z		527.306	6.88535	neg	3253.22	1173.9	4938.45	4259.85	5739.48	4401.65	15856	501.421	3161.73	730.802	7415.33	1239.37	1622.72	181.849	119.989	164.723	105.957	1917.65	41703.8	7299.01	180.832	281.349	290.969	2126.71	3923.48	6997.6	8688.89	4367.38	255.559	167.718	239.119	254.532	231.433	217.135	220.623
934	9.36_98.0734n	98.0734	81.0701	9.35543	pos	556.568	1957.21	1389.06	270.961	609.163	1094.49	848.682	1114.2	2775.08	329.512	1437.98	1357.85	198.33	905.6	579.928	222.748	788.993	343.819	1179.61	922.069	4493.64	369.745	699.797	3455.04	1039.57	4293.64	482.272	585.798	520.728	1320.9	2556.51	2238.55	2463.59	2266.32	2565.27
935	6.35_299.2835n	299.284	300.291	6.34983	pos	1099.82	2053.67	1724.48	740.024	702	3893	28.8298	150.583	1988.31	26549.3	758.41	643.459	13481.5	783.793	6.30532	0	3483.35	947.689	1033.71	14839.3	3322.26	151.652	0.514494	3568.94	1518.42	5377.11	4333.9	835.483	482.631	19844.4	864.017	842.263	828.299	971.93	866.345
936	3.38_224.0927m/z		224.093	3.37718	pos	1107.91	3044.16	2282.63	298.048	298.357	1023.05	495.166	992.83	269.359	419.017	2156.81	514.179	749.633	1219.06	379.882	116.842	1195.38	956.42	1428.44	3139.35	287.06	12762.7	159.585	630.107	4150.83	1152.98	646.332	1174.47	4127.92	806.39	2042.2	2022.82	2176.77	2329.36	2006.87
937	5.80_339.2695m/z		339.27	5.80338	pos	1665.44	0	5808.75	187.878	2134.94	2111.96	288.141	1269.23	2231.97	5421.27	478.826	470.411	9920.28	13813.2	3746.96	10942.4	4785.43	12431.8	6840.41	4127.85	718.927	754.243	4521.28	4590.95	908.81	2105.47	4987.11	9781.7	364.979	1265.58	1357.11	1317.38	1477.94	1545.32	1461
938	3.25_166.0872m/z		166.087	3.2461	neg	0	0	2537.04	3.57914	0	1581.24	15.8224	3654.06	5241.91	2778.72	9.12354	1552.69	21.4124	4048.64	4035.82	52.3094	161.522	5.34511	28.5888	98.9065	5247.68	248.327	2856.48	1804.78	0.780493	4.31722	0	4.12433	41.8688	1292.64	3427.05	3610.2	3131.35	3171.83	3138.66
939	8.72_301.2178m/z		301.218	8.72123	neg	26546.8	41.1017	293.545	572.84	0	3455.42	3594.58	0	27.4219	22.4368	0	57.7978	0	9.19026	0	50.0004	64.1124	0	330.585	744.934	0	40.0066	0	50.0948	0	521.742	1829.66	0	78.3278	295.316	653.068	721.818	705.175	642.353	747.754
940	0.86_104.0533m/z		104.053	0.863117	pos	5416.78	649.469	436.367	508.56	2375.76	1311.18	922.409	363.499	476.596	651.216	170.089	181.226	696.846	514.249	1007.24	959.477	471.935	757.584	651.134	147.732	347.285	1507.21	787.485	904.499	854.502	634.803	751.912	410.233	1016.27	303.313	809.952	912.239	880.025	816.545	779.691
941	5.71_499.3081m/z		499.308	5.70508	neg	1085.81	3514.82	12707.5	727.201	496.942	6275.21	8984.75	9296.82	9660.78	10002.2	4217.53	5206.28	3660.78	3021.93	11102.7	4674.32	6072.86	3407.66	17374.7	11638.7	1190.64	923.308	1129.56	4330.56	1710.91	3238.51	6690.85	1812.79	4926.06	1072.69	534.315	551.282	614.022	587.87	619.955
942	7.15_434.2692m/z		434.269	7.14775	neg	105.468	0	61729.5	2795.97	2577.77	9860.19	180.721	4410.66	16787.1	154.528	27688.3	19003.9	2522.92	669.804	9252.3	198.432	4443.17	289.78	5008.19	5932	8468.11	1831.77	7655.31	11062.1	57.3943	554.03	5162.55	154.923	992.039	6136.89	3435.42	3132.19	2892.31	3091.89	3010.22
943	9.41_356.2898n	356.29	339.287	9.41005	pos	1565.5	3006	2402.25	4262.82	1918.36	3223.8	6289.02	2045.18	6492.7	1032.34	44117.2	43172.8	2362.13	1151.89	2785.7	2283.16	1664.15	2040.93	2583.28	7133.83	5032.23	3097.43	3487.72	5528.6	1647.31	5883.07	1830.71	29090.6	1515.58	4471.12	3523.41	4192.96	3807.88	3680.88	3827.48
944	4.19_485.1975m/z		485.198	4.18613	neg	217.179	1068.75	1331.26	909.959	275.034	1145.25	4024.91	89.6218	793.754	1596.77	1275.13	824.516	1026.11	2580.4	72.8617	1019.54	240278	5696.52	1337.4	4677.95	110.597	368.291	450.718	2365.66	128.056	239.268	1521.12	349.174	1771.58	557.749	4077.46	3645.51	3607.11	3760.43	3425.77
945	3.20_387.1880m/z		387.188	3.2024	neg	42.6808	102.581	121.724	0	0	7100.77	75.475	834.502	411.3	62318.7	66.0741	372.736	22.0438	458.115	1471.08	129.983	498.568	83.7947	117.258	340.826	458.492	729.15	390.385	358.073	0	96.2184	272.172	18.2463	21.4784	1290.68	3692.68	3917.54	3837.07	3294.24	3734.76
946	5.83_367.1603m/z		367.16	5.82525	neg	68.6643	103.973	419.972	650.165	0	2583.63	7.93437	18279.4	1162.16	2560.41	819.276	1102.37	5526.83	1374.32	365.529	2453.99	722.853	184.77	538.639	5164.41	5431.61	975.899	109.265	1210.68	19.3189	115.276	64.7267	38.265	153.943	482.726	1527.86	1633.38	1525.33	1524.48	1358.16
947	9.92_397.1698m/z		397.17	9.92345	neg	715.115	1093.95	854.654	1113.27	56.0903	736.95	901.757	735.756	816.749	345.215	1075.49	413.26	738.899	858.471	615.21	1452.16	1130.84	1242.77	607.812	368.237	333.019	379.163	431.352	373.607	528.357	706.75	679.114	771.372	1418.76	939.457	915.352	767.042	882.14	837.028	853.027
948	6.82_408.2555m/z		408.256	6.8198	neg	249.886	1086.51	989.735	821.907	1122.14	745.379	389.769	546.531	992.342	509.593	3970.69	1458.47	3089.85	1181.29	1523.47	3017.54	1175.92	978.134	1989.14	2375.76	523.509	2326.19	868.652	980.059	399.394	682.876	2752.43	456.983	720.803	1057	417.752	428.208	457.427	448.31	493.293
949	1.93_182.0580n	182.058	363.117	1.93435	neg	372	3999.8	22.1562	1444.53	1910.9	992.249	16.8968	819.318	329.034	15.6065	6938.45	428.418	1620.03	236.699	898.731	2263.76	35.4809	1147.03	0.378806	241.79	0	33.3732	1427.78	64.8994	3729.01	4506.39	80.037	3463.42	172.375	0	877.848	875.334	781.907	786.645	769.712
950	9.92_349.2367m/z		349.237	9.92345	neg	8887.02	21157.8	14935.9	24466.7	12813.8	16071.5	16420.4	14822.1	20451.9	10688	19707.1	11744.5	14208.2	15794.8	15324.3	24773.1	18588.7	19469.5	10784	9624.85	9246.93	10124.1	12387.4	8890.19	14552	14628.7	12486.8	17007.6	19226.5	17243.2	2955.89	2805.34	2724.57	3001.98	2545.9
951	9.36_74.0759n	74.0759	171.139	9.35543	pos	1008.32	3816.94	2141.52	513.706	1519.91	1847.91	1324.28	1773.92	3932.47	600.161	2237.34	1948.88	451.246	1200.5	546.693	311.1	1250.89	496.088	2082.7	1630.64	6984.22	667.528	1161.76	5272.85	1671.38	6401.45	602.301	926.75	1015.91	2021.36	9179.85	9367.02	10386.4	10571.6	10405.3
952	4.36_390.2814n	390.281	373.278	4.36072	pos	95095.7	1044.1	1648.11	19296.3	68774.8	45393.6	202419	976.316	10536.3	8751.87	20521.5	19345.2	14693.7	4730.79	3973.69	3744.44	115637	10691.6	5084.55	2589.33	129891	5405.47	1187.48	2839.26	67589.9	4167.12	14117.1	8432.87	103092	82553.2	1549.37	1528.17	1398.34	1344.89	1368.75
953	1.13_97.0290m/z		97.029	1.1256	pos	164.83	123.673	84.5402	490.154	88.791	172.68	59.5796	171.849	252.536	118.167	469.019	460.534	107.715	192.658	576.638	679.094	522.582	80.4486	136.494	213.889	310.91	8743.73	87.2982	172.448	121.672	112.376	136.423	97.5519	142.384	120.772	43120.7	42030.9	38757.8	37468.6	37603.7
954	4.01_480.2766n	480.277	481.284	4.01112	pos	0	96.7743	1218.79	0	0	457.863	1693.96	33.4259	1026.98	50.8425	0	0	247.061	877.853	8091.23	130353	381.961	10899.9	0	26.9333	0	1949.72	2762.07	1513.33	0	0	42.4147	745.443	690.246	352.038	402.592	426.45	478.125	457.813	448.117
955	9.36_157.1225m/z		157.123	9.35543	pos	442.837	1800.19	1147.16	107.493	496.5	880.294	493.779	1062	2201.09	171.597	920.197	985.682	66.6853	545.843	159.95	54.0286	635.869	37.6027	1110.97	747.526	4172.47	200.864	513.799	3250.63	823.665	3514.56	148.914	192.061	373.265	957.598	3650.44	3534.91	3339.6	3067.64	3335.59
956	1.51_229.1551m/z		229.155	1.50808	neg	950.987	1124.14	1202.2	20.2258	1965.38	729.271	89.8913	166.749	801.72	242.145	338.165	846.653	1617.78	811.894	1290.72	214.296	636.917	0	597.088	1394.72	934.021	770.768	513.079	569.439	194.201	585.689	414.293	87.0591	1085.38	712.631	730.28	652.382	762.154	738.797	671.684
957	0.69_291.0950n	291.095	290.088	0.688417	neg	4711.13	663.973	121128	17100.8	1453.94	17361.7	2142.73	6571.96	1693.67	789.354	7761.09	1627.49	2052.91	1710.81	2270.48	11934.1	2418.15	4229.07	1188.59	904.713	2438.25	2156.89	728.823	3571.3	17471.4	1822.87	3960.22	16324.3	7790.62	4112.37	402.368	481.676	436.562	429.925	430.049
958	7.13_306.2795m/z		306.279	7.12588	pos	1043.79	9116.61	4558.01	9642.26	884.894	3537.27	3073.66	63.3151	3169.73	283.147	2028.46	1656.96	1554.59	737.192	33.0894	18.9437	1185.13	14.382	0	2527.68	9340.46	110.429	338.506	930.437	9253.46	2482.2	4356.29	1118.99	1496.36	32699.3	3151.34	3246.27	2779.85	3310.01	3143.71
959	5.73_176.9901m/z		176.99	5.72692	pos	228.962	131.422	203.727	286.86	370.237	288.513	334.493	323.085	398.061	319.765	183.89	280.297	386.079	287.575	370.31	288.759	137.068	411.684	263.693	314.533	256.848	267.853	245.919	259.342	302.543	193.376	322.761	390.946	229.588	183.969	2151.88	1877.13	2001.74	2048.46	2228.49
960	8.37_110.1098n	110.11	111.117	8.3719	pos	184.683	481.107	1155.76	751.178	689.147	671.399	662.732	1328.89	345.032	444.056	196.613	169.903	769.501	355.119	465.559	1043.1	428.36	391.762	435.361	254.321	777.12	374.792	411.44	373.227	1202.38	693.076	623.759	253.771	600.127	1143.56	246.201	229.361	217.572	217.28	249.339
961	8.95_367.2789m/z		367.279	8.95102	pos	1417.56	132.21	83.8551	472.137	79.7188	326.792	128.327	444.361	72.86	110.107	1934.19	2177.69	412.096	5206.22	175.264	468.933	1708.78	584.267	54.919	30.0049	56.0417	1199.62	61.3171	79.2146	1039.78	303.368	1082.96	185.877	137.741	118.557	435.104	400.505	389.974	431.732	459.11
962	4.20_490.3610m/z		490.361	4.19693	pos	0	0	0.175236	0	0	23828.7	0	0	214458	0.00619492	18892.7	18168.6	0	456512	0.118517	219809	90497.3	35623.7	403864	666.799	0	0	0	0	0	0	42024.8	0	0	0	710.683	750.278	627.081	688.362	671.744
963	9.92_585.4880m/z		585.488	9.92345	neg	2340.78	6940.54	12760.4	12113.7	1307.8	8111.58	16781.1	9372.09	8962.81	2424.96	12624.5	5324.28	7115.89	9859.84	10092.3	22874	22280.2	20553.2	5660.7	2079.71	2453.42	1621.53	3515.31	2181.39	9296.79	10619.5	9182.57	12442	21634.9	14326.3	29465.5	27363.7	25331.8	25090.7	26497.5
964	10.11_206.8983m/z		206.898	10.1093	neg	2575.2	3615.8	1301.92	3697.42	2520.46	2311.9	1157.34	1187.73	3346.69	1404.53	2431.21	1801.22	1951.1	895.562	1575.17	1564.34	1357.31	1748.33	1296.13	1533.86	1539.85	2042.22	1444.22	1139.14	2563.06	1514.81	1171.23	2202.29	1507.78	1699.01	4737.76	5359.2	5367.57	5449.67	5691.67
965	1.66_198.0326m/z		198.033	1.66093	neg	1145.99	3355.82	1617.07	2891.66	4099.13	2249.13	1521.09	980.953	3232.39	1398.09	2579.05	2119.96	1907.79	1096.57	1412.74	1078.76	1659.86	1748.31	924.532	1723.2	1610.78	2130.9	1571.73	1379.25	1292.93	1610.94	758.233	1324.59	1578.23	1729.13	1322.75	1253.57	1330.2	1450.34	1465.76
966	2.40_121.1014m/z		121.101	2.40438	pos	44.4134	2.86563	1772.97	12.9477	0	355.493	15.5606	850.529	389.48	110.676	116.037	162.557	0	413.589	1877.53	543.381	10.8232	444.893	1821.08	358.602	874.405	29.9713	7186.5	93.5077	0	277.162	23.5997	385.57	50.4814	135.386	1005.63	1126.51	1094.95	960.39	1007.86
967	5.52_386.2928m/z		386.293	5.51925	pos	3235.03	65692.9	0	3498.14	0.0311653	8769.13	6113.32	2.11129	119.652	261.067	2090.33	1714.2	818.277	26.387	116.676	119.047	2839.09	23.0535	20.9506	53.2709	16.7529	42.3701	0	81.6442	53250.3	2651.12	8.60162	10.8484	6.90196	26.0492	320.643	320.073	369.557	317.762	342.377
968	0.87_188.0559m/z		188.056	0.87405	neg	136.421	585.502	556.355	1897.17	0	637.417	388.643	1471.15	272.21	429.307	943.476	586.506	623.321	435.067	1273.64	142.415	752.211	211.625	597.366	3406.37	2146.81	303.951	892.296	1240.14	830.87	456.258	286.311	788.579	997.281	492.887	5151.22	4681.17	4568.84	4359.32	4453.06
969	0.66_102.0559m/z		102.056	0.65565	neg	182.956	478.461	1209.56	1394.87	658.858	1207.38	1906.44	2865.7	605.437	1564.11	1809.62	1218.83	1067.71	589.343	2080.62	1016.89	2471.34	661.226	1220.91	2737.66	3319.59	324.517	1537.84	1535.14	433.552	1377.53	1039.71	353.547	2016.29	1471.44	592.811	610.845	565.567	525.544	530.026
970	7.07_229.1949m/z		229.195	7.07125	pos	196.774	0	21.5229	37.6832	0	33.126	0	42.0993	0	0.0541306	6.54662	1.17143	71.8855	126.067	70.4017	17.9356	1540.93	84.7065	34.3225	243.822	0	39.4584	71.1134	67.9105	0.00358102	238.311	4672.71	12.8577	41.8068	1065.84	959.961	988.126	853.357	871.535	972.12
971	5.25_359.2180m/z		359.218	5.24593	pos	1583.33	1833.34	27.1801	676.213	691.844	850.818	78.814	89.5607	747.466	1929.62	474.832	531.356	1042.6	600.62	217.702	144.486	4004.04	201.511	253.452	2705.5	101.738	1027.99	0	957.433	259.177	1267.97	22706.3	1740.88	146.427	4640.46	330.707	369.194	344.648	393.547	362.145
972	1.78_297.1469m/z		297.147	1.78157	pos	52279.2	0	6906.92	22257.9	8716.28	10160.4	892.162	251.679	14.1941	125.072	34095.2	32754.1	146.751	1726.88	761.794	5137.26	33006.8	0	52.1688	0	109.803	3013.96	1650.7	2976.6	4017.53	13146.4	382.026	5303.13	17129.3	7.17372	1968.77	1852.58	1670.18	1837.47	1705.51
973	4.83_405.2713m/z		405.271	4.8308	neg	61060	1378.34	8580.79	212375	395576	178082	909383	3003.39	8455.48	2924.57	324020	13452.1	14960.8	2519.45	1172.37	1.06967e+06	9004.02	601078	458305	2110.13	8929.88	6579.21	3213.76	3466.68	657470	237935	755285	668038	4893.81	27128	5254.44	5103.69	5757.92	6009.47	5654.17
974	1.45_185.1645m/z		185.165	1.45353	pos	1237.88	1047.83	241.719	77.9946	1017.7	511.991	79.1059	117.223	456.51	331.953	57.3296	26.8216	125.342	1644.5	349.841	528.848	405.823	313.197	419.458	408.619	231.008	1770.51	557.082	773.611	333.739	719.169	494.756	1112.73	474.178	174.538	206666	197636	197023	173290	185869
975	4.26_371.1181m/z		371.118	4.2625	neg	2601.33	112.309	19.6192	218.061	3971.2	1103.89	2159.03	604.058	63.4865	185.902	3926.93	753.457	979.519	57.9359	70.5236	492.939	126.954	1956.85	2588.35	8903.23	69.5519	736.805	78.7381	100.228	2842.35	14191	12178.9	2961.69	373.836	421.39	381.837	408.46	351.955	407.113	362.477
976	6.38_275.2014m/z		275.201	6.3826	pos	2772.21	0	54.9216	835.688	2038.18	721.368	372.59	55.1559	363.573	0	1176.65	1089.07	1843.48	40.2387	0	19.794	802.591	207.77	0	122.956	53.392	0	19.5919	11.0421	1175.95	354.456	0	0	568.408	997.463	1913.56	1807.86	1700.19	1629.26	1663.57
977	1.40_143.1184m/z		143.118	1.39892	pos	5716.39	1128.31	1561.76	72.7891	4239.82	1870.25	760.469	647.065	1084.3	1621.35	688.077	528.203	2487.52	1330.68	3070	2928.61	2020.86	2080.53	2960.1	1639.96	1310.34	4457.55	2181.07	1398.24	1140.38	2754.09	2543.59	1876.67	2399.9	989.254	552.09	614.433	573.65	630.495	540.701
978	12.54_182.9785m/z		182.979	12.5354	pos	11171.1	14546.2	8389.57	17047.4	17703.8	13708.3	14252.1	9497.02	19592.1	11175.4	13362.7	12569.1	12172.3	8037.2	11985.1	10436.3	6003.23	11422.2	10815.5	13070.6	10238.9	12683.8	11082.8	8197.83	13310.1	10569.4	8743.78	15376.5	7312.49	11336.1	1416.21	1359.44	1355.48	1515.76	1572.19
979	12.54_100.5083m/z		100.508	12.5354	pos	4081.45	4968.86	2779.22	5931.66	5835.21	4675.09	4727.38	3197.56	6791.05	3763.44	4424.99	4028.41	3924.71	2601.34	3940.63	3553.11	2110.58	3712.91	3645.31	4261.83	3213	4191.39	3599.29	2599.02	4516.53	3703.72	3131.88	5031.21	2591.39	3785.65	8098.1	7904.02	7613.83	7255.95	6840.57
980	3.85_405.2600m/z		405.26	3.84727	neg	55.3302	0	3686.68	0	1823.15	923.268	323.656	296.162	661.671	1462.77	421.306	841.949	80.2886	1807.29	388.06	2342.47	768.108	1977.96	6561.75	71.6676	599.402	366.62	757.426	456.811	365.932	0	8178.27	430.831	243.191	601.815	2765.68	2611.05	2630.74	2459.84	2319.76
981	4.66_515.2540m/z		515.254	4.65582	neg	29.4009	99.6025	672.728	0	0	3260.39	975.057	19375.6	7387.81	803.233	63.014	7314	17180.1	268.914	5154.11	4193.26	10128	60789.1	564.2	425.003	2304.9	22479.2	0	3577.3	1897.65	0	732.848	2115.83	10236	5468.07	976.171	957.061	896.166	1074.11	1011.89
982	1.40_167.0460m/z		167.046	1.39892	pos	92.8829	15.2308	236.744	1328.4	2047.93	514.076	46.986	371.151	167.283	320.075	9302.55	8587.44	61.8208	243.323	768.688	469.302	41.913	174.326	2901.81	321.622	10038.1	234.095	287.437	836.734	2412.68	1081.67	4418.94	94.5206	244.506	3450.91	2719.23	2899.28	2616.12	2587.84	3019.42
983	4.36_319.2425m/z		319.242	4.36072	pos	196.411	0	12.2055	176.779	732.413	285.85	1294.67	27.2099	32.712	100.25	20.4628	64.5741	0	35.2737	102.854	65.1349	603.309	81.9028	0	7.79275	687.861	22.6106	0	29.1402	541.4	0	103.108	36.6478	631.35	405.267	845.446	910.842	854.337	777.163	780.371
984	0.61_213.0840m/z		213.084	0.61185	neg	638.82	2346.02	118.357	890.933	1356.99	906.405	890.787	320.953	931.439	663.343	691.285	324.719	477.314	476.74	493.093	818.48	1856.37	293.805	296.711	874.76	695.437	192.996	203.911	590.99	600.154	573.13	271.421	440.721	240.671	129.929	326.72	354.39	310.105	346.404	303.574
985	8.15_121.1015m/z		121.102	8.15312	pos	197.557	709.231	1743.73	3120.81	793.813	1293.27	2492.46	931.194	1302.27	348.32	820.793	882.955	1069.85	811.109	690.366	298.888	655.65	741.865	1293.5	387.648	2565.08	464.962	351.72	2928.33	853.286	2013.16	779.804	504.26	513.313	1356.14	600.772	556.655	618.056	635.241	542.188
986	7.02_295.2283m/z		295.228	7.01665	neg	0	282.12	53.7651	10359.8	252.08	3035.24	15869.8	49.5976	427.574	22.4336	3113.62	33.7938	468.197	87.6199	199.914	1193.24	1319.48	868.102	945.019	87.812	43.2318	562.098	32.0703	469.15	2385.18	171.491	792.2	2209.11	478.931	73.1322	660.597	734.631	708.013	796.101	726.687
987	1.28_120.0827m/z		120.083	1.27845	pos	1.58107e+06	336706	45806.8	21400.9	927340	442974	902352	43747.7	47916.1	80420.9	8096.39	8225.06	139581	49357.4	148653	143118	162835	75474	65044.8	18115.2	28090	215430	63375.7	141743	109785	50084.2	130351	29953.7	175254	18533	811.874	859.362	911.915	776.846	787.307
988	0.69_116.0481n	116.048	97.0303	0.688417	neg	593.031	1417.63	416.095	1884.14	873.344	877.694	494.381	626.728	1053.59	540.307	574.461	446.433	570.491	520.721	421.052	996.127	307.812	561.158	487.409	1054.14	422.584	557.912	191.343	263.635	900.802	429.359	438.196	929.089	497.219	372.553	166085	153322	180846	177664	178594
989	2.58_122.0351n	122.035	167.021	2.57912	neg	204.459	299.538	181.797	629.53	1044.25	357.482	76.5903	402.448	104.962	273.765	761.87	1156.81	1135.21	766.791	311.566	1176.42	58.0115	675.448	131.569	70.2443	217.298	403.18	177.938	131.687	241.612	973.947	168.231	232.803	482.025	678.744	390.866	461.553	403.292	421.164	399.994
990	7.42_119.0861m/z		119.086	7.42085	pos	301.769	59.031	0	1288.42	37.6634	225.63	286.813	0	44.0083	12.9678	32.215	85.1035	214.645	47.4255	0	33.4022	1827.83	25.6766	0	213.759	43.2737	0	38.11	17.1598	96.7767	289.718	7765.92	57.5555	59.4132	1123.04	371.579	399.234	402.403	418.353	352.59
991	6.01_319.1923m/z		319.192	6.01098	neg	0	421.232	1264.51	1390.63	0	1075.18	27.9996	252.51	3904.73	2414.97	292.533	1335.3	172.422	2678.81	494.943	517.204	739.682	347.877	78.7371	423.659	1161.1	1024	406.57	2553.37	30.572	788.645	711.68	84.8625	68.6872	464.143	596.114	600.898	607.954	512.926	565.857
992	2.38_177.0551m/z		177.055	2.38253	pos	98.9683	112.031	43.3663	4106.17	251.774	534.64	113.193	31.8656	6.30419	48.0832	258.766	157.737	0	8.61691	60.2824	34.4189	15.1052	18.9217	0.019867	23.1241	9.46647	54.3973	22.2168	57.5734	2014.56	26.9766	8.55567	0	90.0694	552.373	595.403	642.747	605.614	564.222	538.18
993	6.82_409.3429m/z		409.343	6.8197	pos	0	755.597	638.884	2949.44	773.364	1043.61	2124.79	166.378	1262.08	721.939	1753.96	1550.83	2588.68	1938.5	306.113	957.574	1622.51	1178.37	594.384	2080.81	2147.4	1199.28	397.912	1801.18	647.952	1982.63	1008.47	612.698	8832	1819.53	530.91	504.407	442.159	510.268	484.36
994	0.70_435.1292m/z		435.129	0.699267	neg	2.34639	0	0	44.2541	0	12.6702	65.6786	0	0	1.75258	0	0	48.2742	126.655	0	0	0	0	34.0837	62344.4	1099.35	0	80.0353	35.5335	70.0062	30.6268	1122.52	32.4699	28.0677	46.5534	999.266	967.762	934.427	1108.02	962.16
995	12.54_90.5058m/z		90.5058	12.5354	pos	6379.35	8042.82	4648.92	9558.69	9331.7	7573.96	7531.59	5218.71	11153.3	6300.56	7269.66	6722.02	6528.7	4277	6070.46	5912.49	3303.87	6283.78	5769.12	7083.09	5517.64	7371.54	6198.38	4228.46	7338.02	6142.63	4928.59	7916.96	4364.25	5973.68	1174.91	1085.37	1017.39	1154.06	1016.83
996	9.49_262.2307n	262.231	263.238	9.48653	pos	47.5358	16837	9904.84	503.164	4634.31	7057.89	952.85	23046.2	4233.43	3361.77	93.5137	89.432	505.16	4228.89	1532.79	3171.92	8186.35	624.749	4662.95	2029.16	22243.4	1866.98	8356.12	8978.42	20494	25228.8	2906.68	1269.68	5167.22	11967.9	4460.95	4617.61	4248.27	4168.07	3858.5
997	2.51_143.0967n	143.097	285.17	2.51357	neg	259.203	51.1053	269.166	95.919	0	622.521	1.73522	3892.82	61.3909	971.347	9.5466	490.235	1786.72	2600.95	1775.48	3132.01	698.385	2236.7	658.515	264.45	2625.62	1234.86	4506.27	1983.78	1645.29	38.446	1189.15	1651.14	5296.82	1359.09	6776.34	6763.31	6207.98	6086.2	5801.28
998	10.90_489.0077m/z		489.008	10.896	neg	979.219	2221.59	982.219	1206.02	754.59	1285.33	1030.78	1363.04	1300.64	1729.82	1965.23	1457.4	1338.9	864.84	1334.56	920.141	1338.73	1401.7	468.394	1201.19	1393.13	1807.71	1659.25	563.2	1827.07	922.619	429.69	1346.48	1481.08	1184.1	890.062	939.083	838.861	852.563	782.232
999	9.34_651.5496m/z		651.55	9.3445	pos	81.948	1043.39	1067.76	0	0	467.517	219.345	370.731	1424.48	0	563.168	440.525	0	166.888	25.6762	0	238.749	0	799.3	288.379	3649.28	0	0	1359.94	386.584	2164.37	0	0	122.931	845.508	900.174	1040.99	889.719	995.762	989.907
1000	3.78_625.3623m/z		625.362	3.7815	pos	0	0	15544.4	0	0	11142.7	0	8329.66	9545.96	66864	0	0	0	2609.08	26097.7	20704.9	0	22946.9	12144.2	15855.6	498.462	0	7613.66	36061.2	0	1408.1	6163.74	10662.3	0	0	385.814	369.699	417.593	365.812	349.721
1001	5.95_390.2836n	390.284	391.291	5.94542	pos	496.347	512.724	451020	913.856	1177.44	109078	1606.12	219814	66988.7	239173	475.698	381.799	472448	291643	119972	507263	60177	283184	285616	58737.8	10770	29094	197733	115929	925.932	43989.2	289259	129193	640.656	15055.9	4752.65	5398.41	5420.85	5556.42	5709.92
1002	10.82_275.0011m/z		275.001	10.8196	neg	7662.91	10856.7	4493.44	8622.71	8091.3	6756.81	4525.35	4234.68	8126.83	4197.44	7335.61	5956.86	5511.17	3284	5541.67	5418.89	4626.15	5383.71	3516.26	4859.64	5094.74	5528.23	5512.68	4159.21	6103.7	4168.41	3710.55	5849.54	4992.36	5357.51	88246.5	85183.2	78425.3	76815.4	75755.4
1003	4.57_282.1750n	282.175	609.331	4.5685	neg	44.4541	325.578	6818.8	3952.42	18.0844	4219.87	285.753	4240.34	5170.84	17122.5	111.868	3431.65	168.538	30106.7	4715.01	86.2781	2565.51	366.203	3766.01	349.033	10217.9	10325.7	9622.06	1581.07	72.6894	120.31	373.227	43.3187	4627.19	7396.45	3429.48	4063.25	3631.47	3497.02	3585.17
1004	5.45_375.2894m/z		375.289	5.4537	pos	3086.07	0	531.051	1219.39	5284.31	1649.95	3787.82	145.563	159.981	635.351	1274.58	1580.03	2738.93	748.754	455.361	1434.12	15468.4	1308.97	441.114	105.619	1824.68	143.513	805.808	507.862	10381.2	0	367.519	685.192	7470.5	2626.38	2197.51	2559.28	2552.63	2582.1	2611.07
1005	6.48_481.2642m/z		481.264	6.48103	neg	1464	560.238	331.059	1495.58	2225.43	1195.78	3455.5	33.2947	1037.69	159.259	3587.09	2441.68	2759.82	12119.5	6.8125	9004.4	4036.58	2669.58	5759.32	7985.18	1117.26	1985.71	165.048	16872.1	1518.3	5481.79	6596.62	1431.66	5164.27	172.392	2249.39	2082.21	1876.25	2201.53	2112.41
1006	0.92_73.0289m/z		73.0289	0.917933	pos	1394.67	2135.68	61.0382	2003.81	91.5432	642.853	32.6191	16.6528	5.4096	44.2621	201.099	111.484	141.88	28.3007	54.7398	44.4764	29.6021	25.9005	29.5216	45.5791	2.81704	106.561	24.2072	51.4815	302.878	177.732	25.0629	21.6192	61.0685	958.028	2399.93	2144.52	2124.39	2067.94	2369.21
1007	0.59_288.9369m/z		288.937	0.59	neg	5163.32	1548.86	8227.94	2616.34	16836.9	4220.07	14.5891	1953.44	312.158	1307.1	432.909	1357.1	282.241	1809.49	596.343	2279.88	52.2253	1198.49	2877.54	1383.95	5327.49	2016.33	661.364	709.607	3091.14	2461.24	3564.83	2739.94	2820.38	8718.3	227.547	258.994	226.85	251.232	223.464
1008	8.37_83.0858m/z		83.0858	8.3719	pos	12.0912	147.987	600.755	358.245	345.981	325.599	406.236	725.662	60.846	272.591	12.4358	6.54543	392.189	223.228	259.705	525.836	261.272	172.961	175.419	44.048	504.593	78.1415	210.836	364.504	657.806	376.946	369.134	11.7877	262.286	623.638	1664.4	1404.42	1583.82	1559.97	1449.17
1009	7.07_161.1330m/z		161.133	7.07125	pos	49.5775	0	0	43.7434	18.8357	33.1079	16.871	146.61	0	22.3327	12.1471	0	60.7836	215.903	112.967	0	1483	38.1627	0	214.318	0	0	23.4816	79.6774	254.038	209.573	4311.49	20.6344	0	806.164	204.41	225.997	188.808	196.041	202.66
1010	10.86_434.0188n	434.019	415.001	10.8632	neg	13973.6	21383.1	9905.43	14408.2	11565.7	13894	15052.5	10732.2	17195.7	10829.5	17474.5	14331.6	11155.7	8361.39	11062.9	10216.5	11555	11369.5	6935.6	11143.2	9968.05	14043.1	13416.1	10596.1	14491.4	9953.02	8574.98	15846.5	11272.3	11864.8	367.76	343.82	327.437	363.408	392.177
1011	1.49_130.0872m/z		130.087	1.48623	neg	4682.05	2550.26	1916.64	81.0107	4459.03	1861.72	1358.34	117.956	999.597	590.557	834.703	1649.36	3543.98	1330.01	1418.74	765.437	1195.63	621.272	2088.34	2054.53	1232.08	1878.93	1161.14	928.014	1486.24	2293.75	1546.85	1658.55	1894.78	831.714	8589.28	7503.74	7915.04	8736.19	7650.74
1012	0.69_288.2033m/z		288.203	0.6884	pos	1627.92	2216.52	124.884	79.9376	620.6	591.332	41.8672	105.715	369.128	135.41	355.973	344.289	225.976	158.183	217.014	208.958	265.776	156.069	318.775	773.493	129.978	1924.23	293.245	610.34	340.251	631.697	162.625	637.606	444.99	296.921	1140.5	1168.28	1093.16	1041.59	983.371
1013	3.33_343.0882m/z		343.088	3.3335	neg	1441.62	102.236	122.697	192.502	3353.11	833.052	870.08	477.493	668.964	268.763	5841.93	802.8	774.08	98.2025	177.337	643.153	103.108	1676.15	1833.35	7884.58	287.82	593.663	398.325	366.064	813.186	3723.02	2395.12	823.125	1397.37	672.929	368.678	339.788	342.269	319.985	308.077
1014	2.25_152.1442m/z		152.144	2.25153	pos	0	0	0	0	0	0	0	0	0	0	0	0	0	0.00109675	0	0	0	22622.9	0	0	0	0.761324	0	0	0	0	0	0	0	0	868.272	1009.86	877.318	986.004	907.799
1015	7.42_164.1205n	164.121	329.247	7.42085	pos	2621.53	1043.62	0	2622.35	913.769	910.227	939.022	11.2322	20.7847	19.7349	1257.67	1189.92	1455.06	604.893	27.6531	29.5791	12124.8	300.343	21.8558	2448.44	97.0046	177.585	32.8754	144.408	194.229	3114.17	54015.4	338.653	810.323	7940.01	427.14	427.509	487.798	478.588	425.359
1016	12.43_146.9135m/z		146.913	12.4262	pos	351.866	435.199	253.71	567.001	480.664	404.336	391.827	274.464	544.141	340.153	426.91	340.856	334.259	205.606	332.166	247.549	166.673	305.91	372.844	326.971	242.984	331.914	313.132	209.277	342.074	330.823	300.751	373.254	214.571	278.004	4326.19	4588.58	4178.02	3977.23	3851.67
1017	0.60_304.8947m/z		304.895	0.601	pos	821.61	929.654	0	0	1078.08	360.451	0	0.00300014	414.715	0	347.607	442.435	655.114	228.872	74.4377	302.655	38.0267	135.103	456.266	824.833	121.846	0	0	385.503	542.022	626.549	0	1152.29	0	315.057	220.581	218.206	237.797	198.872	205.681
1018	3.36_148.0766m/z		148.077	3.35535	neg	324.252	829.497	663.13	0	778.399	484.621	1052.25	345.139	132.872	236.057	921.132	121.992	52.6309	168.374	0	6.03229	560.615	360.287	898.082	1693.82	45.865	322.165	60.1467	556.149	139.738	79.2853	441.449	33.9742	121.699	206.088	355.522	375.857	322.998	388.4	371.479
1019	1.58_105.0702m/z		105.07	1.58463	pos	26270.4	814.156	0	963.422	3972	3568.87	0	99.8689	0	0	548.667	562.867	0	177.975	35.2527	0	8717.93	19.1244	43.2906	108.153	463.75	0	188.327	0	6292.44	0	12.0727	40.1573	1801.13	141.601	307.664	328.935	335.275	333.338	372.246
1020	1.48_233.1502m/z		233.15	1.47538	pos	4887.94	2103.51	2471.79	58.9526	4601.03	1856.84	520.122	120.401	1673.58	274.237	135.691	581.895	1257.78	952.643	1285.43	569.401	673.163	800.028	1667.23	2028.49	169.32	2901.48	2414.54	1618.87	546.134	4325.12	1090.3	1752.45	1742.23	457.679	1622.87	1719.92	1721.51	1925.87	1870.17
1021	9.10_280.2379m/z		280.238	9.10387	pos	29.0214	110.177	716.776	0	21.2435	156.579	0	477.032	0	54.9577	0	0	0	0	0	0	104.871	0	1.56145	108.966	1429.99	16.8318	0	645.496	245.531	1080.35	18.6457	19.2526	0	127.941	868.823	855.301	1000.94	953.478	974.252
1022	4.51_302.2093n	302.209	301.202	4.51388	neg	59.2948	217.802	756.187	547.219	0	837.289	199.736	1751.82	488.229	3515.31	194.009	2689.73	2801.93	3371.78	6091.4	212.113	10777.9	3100.06	501.563	15569.7	7102.39	2226.28	2822.69	2639.22	894.517	452.724	2690.83	1167.44	15864.3	6151.88	639.627	560.972	560.342	570.895	639.2
1023	2.08_243.1710m/z		243.171	2.07637	neg	5942.28	6029.27	2868.86	212.71	5581.13	2712.63	292.969	201.018	2664.9	620.535	1065.28	2800.42	6434.67	2547.24	2406.23	416.375	837.476	470.71	1377.46	4242.17	1601.73	2993.42	1524.73	1460.77	562.996	1363.29	1098.21	587.284	2583.55	1299.05	2377.74	2368.06	2298.8	2163.64	2008.61
1024	3.54_372.2671n	372.267	355.264	3.54135	pos	1187.46	461.804	0	16.4937	53.5325	196.638	12.1142	18.1644	20.1726	0	309.495	261.523	0	0	13.5903	22.6753	622.382	362.683	42.5985	0	22560.1	0	0	0	48.838	0	379.632	0	15399.8	6756.05	1281.39	1454.47	1232.75	1237.88	1283.05
1025	7.92_353.2674m/z		353.267	7.92368	pos	276.381	854.523	1314.51	22.8128	0	904.135	70.11	2308.99	1024.01	2265.89	4090.15	3959.34	0	5028.71	1405.58	441.432	848.357	206.037	767.209	1637.17	12977.5	341.812	7601.57	5730.28	238.187	7206.67	123.044	371.745	219.048	859.246	702.478	697.18	734.55	629.166	628.207
1026	9.85_459.1961m/z		459.196	9.84698	neg	1213.44	1641.03	567.279	1367.66	1673.09	1135.02	697.912	801.422	1478.65	774.715	1222.73	856.686	1109.7	627.279	788.41	758.217	630.524	935.8	669.232	876.266	1009.09	1098.74	931.097	652.456	1306.96	889.357	622.771	1339.56	926.737	1045.08	1504.57	1538.69	1455.39	1743.16	1571.08
1027	0.64_198.0566m/z		198.057	0.6447	pos	1067.03	71.6211	264.713	164.397	3899.48	1132.56	461.713	1304.3	857.458	2102.34	524.773	581.986	350.355	329.239	283.239	844.875	270.208	732.449	3947.41	491.855	4320.6	393.324	2311.61	455.58	937.976	325.676	241.567	390.716	65.3723	241.12	635.282	606.724	728.143	685.828	674.437
1028	2.61_184.0952m/z		184.095	2.61188	neg	1154.06	460.143	801.603	0	0	498.719	219.316	410.429	386.791	1056.13	63.7314	338.106	362.945	791.448	202.109	188.152	243.119	104.121	234.094	625.487	345.607	361.075	666.157	429.568	32.6335	59.1327	78.0796	0	248.738	708.434	651.603	634.238	604.011	550.816	569.445
1029	0.70_113.0253m/z		113.025	0.699267	neg	1522.29	1104.03	1154.13	2789.61	1173.62	1580.75	2207.87	854.356	2634.82	786.03	1532.35	1259.08	1141.62	992.173	1100.85	2192.28	944.212	1041.56	634.348	1164.5	1145.26	2145.72	523.204	773.578	2396.26	1064.49	1033.82	2439.62	1308.64	904.536	293.34	338.489	308.449	281.016	304.096
1030	6.22_467.2504m/z		467.25	6.21883	neg	2567.35	441.83	634.089	1234.07	2951.4	4353.13	14712.8	4005	1592.81	11038.8	3792.3	1745.69	4411.95	2725.03	268.558	1241.48	3473.45	2938.42	8149.57	4968.08	9293.06	2396.22	1455.44	17929.7	2327.53	9128.74	21742.7	2457.96	8901.37	836.513	1113.92	957.653	998.022	933.647	976.014
1031	0.61_223.0253m/z		223.025	0.611933	pos	354.374	1212.66	552.543	1657.36	735.865	908.461	271.854	1273.38	191.862	1926.25	396.793	297.434	1128.44	622.983	1938.34	1052.62	416.377	726.425	634.336	443.695	829.227	3453.13	2704.85	770.961	534.17	589.192	2258.01	576.716	750.045	772.572	3481.32	3617.53	3966.27	3655.66	4121.77
1032	2.74_126.0915m/z		126.092	2.74325	pos	0	159.95	969.436	27.966	35.2684	566.452	386.322	596.775	807.61	2114.74	25.558	60.5352	49.4593	440.285	865.038	846.428	154.342	713.389	427.612	1040.26	53.5088	487.633	303.614	730.291	26.8745	190.995	321.585	691.21	332.838	38.6002	652.793	537.875	584.354	600.655	615.585
1033	6.73_553.3171m/z		553.317	6.7325	neg	100.04	1293.18	8531.35	137.704	1784.84	3790.86	338.085	766.617	298.729	20867.2	108.009	2079.26	1783.87	1391.56	10068.3	23064.6	918.917	682.215	927.108	4059.98	2188.79	374.429	1431.12	1081.24	1144.61	2792.02	2364.97	1354.29	6506.89	211.028	329.448	322.345	286.5	323.957	349.344
1034	7.17_403.2108m/z		403.211	7.16967	pos	0	0	0	384.07	0	43.2328	0.617793	4.40696	0	0	0	0	0	19.6769	0	0.153475	0	41635.5	0	0	0	0	0	0.111815	0	0	0	0	4247.37	0	2466.74	2519.69	2783.79	2755.07	2370.71
1035	2.27_121.0295m/z		121.029	2.2733	neg	79.7115	213.681	327.841	135.293	991.611	321.496	619.15	202.455	110.369	213.356	5648.84	208.085	663.81	130.108	230.81	67.9911	309.798	40.7858	4847.69	1579.22	1035.88	108.942	206.927	275.919	107.093	79.6242	475.017	61.9555	350.013	1679.38	1520.41	1255.44	1362.79	1405.93	1446.5
1036	4.83_359.2711m/z		359.271	4.8308	neg	1568.16	5630.34	2502.4	17479.9	3423.24	6930.86	1637.32	3788.51	5437.44	20910.4	2114.93	5538.99	1217.12	5766.38	3734.8	4781.05	2595.16	5626.39	3843.28	15825.6	16846	11353.5	7380.95	8574.11	4999.18	13262.3	2603.76	5182.18	8039.28	6479.45	454.007	433.718	499.063	516.991	485.406
1037	10.80_166.9943m/z		166.994	10.7977	neg	1982.99	2587.89	1165.78	2171.16	1511.34	1725.84	1352.81	1418.38	2054.02	1288.16	2025.85	1833.82	1582.29	1216.74	1637.26	1664.6	1589.24	1586.93	1120.78	1390.69	1361.21	1935.07	1945.61	1430.47	1943.23	1141.8	1157.96	2043.04	1421.43	1470.91	4990.33	4694.1	4460.48	4413.4	4136.81
1038	2.84_186.9572m/z		186.957	2.84158	pos	783.04	1174.98	293.044	1304.62	1568.4	883.891	996.996	388.764	1201.72	243.454	904.387	689.215	717.341	429.742	720.087	606.392	307.33	777.013	574.909	939.326	379.926	770.942	552.795	275.353	993.379	602.064	453.915	1125.57	359.737	790.202	1200.26	999.64	1065.93	1040.34	1055.16
1039	6.38_229.1958m/z		229.196	6.3826	pos	2300.71	0	55.465	927.703	1651.94	637.19	448.867	0	325.835	24.1815	812.571	889.043	1469.18	1.09536	0.910546	49.869	572.556	0	3.45293	179.897	86.1026	14.9195	0.572655	7.12995	1118.87	70.8448	0	36.3658	476.269	808.691	417.192	405.183	484.106	438.811	423.001
1040	8.31_323.2854n	323.285	324.293	8.30607	pos	3267.04	9268.65	13940.8	523616	60670.3	80259	89012.1	1373.48	7016.82	14165.1	65692	66275.1	304035	2976.98	605.727	1411.83	304839	10170.5	2562.45	45635.5	33257.9	10451.5	368.726	8813.45	169328	6273.71	7605.82	13618.8	13810.8	37638.7	461.344	456.329	516.59	532.263	516.754
1041	9.44_165.0915m/z		165.091	9.44283	pos	97.3866	1559.05	1536.09	670.455	536.677	1062.01	444.896	1272.8	981.594	2459.15	893.528	817.604	2546.88	1173.65	2373.17	1761.61	1467.2	2229.94	2327.04	1211.25	2982.61	4633.98	962.61	2764.34	672.412	881.895	1644.06	2742.43	751.252	1951.17	45872.4	46550.3	41192.3	40847.6	40125.1
1042	9.36_60.0605n	60.0605	143.107	9.35543	pos	450.101	1723.66	1183.81	114.202	587.723	863.001	459.683	916.225	2250.05	81.551	1045.09	1043.63	33.4644	510.831	152.799	51.7977	613.681	100.158	895.98	704.276	3632.08	157.049	455.651	3050.15	831.986	3534.19	225.312	204.679	400.23	946.907	1161.44	1166.73	1003.85	1039.07	1035.51
1043	7.77_150.1415n	150.141	323.275	7.77055	pos	0	122.706	4115.25	115.508	0	2121.38	513.175	3095.26	5767.45	5363.11	2.96777	11.541	7688.29	7185.64	6726.84	10279.7	3737.95	6857.96	3926.35	3017.25	44.2531	3097.55	4921.67	4156.27	114.152	3499.13	5456.03	5890.88	11.0573	144.774	730.752	755.23	830.477	683.24	745.557
1044	3.17_581.3226n	581.323	582.333	3.16962	pos	275.562	67045.3	712.128	0	0	7559.22	0	0	0	0	123.872	0	0	0	1752	0	0	0	0	0	0	0	0	0	0	0	0	0	0	0	2784.47	3114.79	3201.63	2773.55	2787.23
1045	9.04_217.1959m/z		217.196	9.03842	pos	0	15.7401	902.206	866.769	427.527	528.76	12.125	1597.94	248.477	688.057	0	0	498.366	1032.03	1476.73	1086.16	0	1350.94	215.534	582.735	790.207	493.057	1528.94	814.259	3.56166	1166.06	0	540.281	0	862.725	1042.53	887.449	940.314	941.554	872.646
1046	1.44_137.0613m/z		137.061	1.44253	neg	131.348	125.092	131.647	179.25	80.0284	167.816	62.9309	638.397	42.639	119.009	28.0498	156.925	115.426	150.214	216.533	201.604	50.671	4448.47	138.543	327.818	154.607	249.05	102.952	88.0322	324.373	83.9788	128.802	300.843	397.091	151.248	343.521	345.226	358.811	403.422	384.6
1047	5.07_329.2336m/z		329.234	5.07115	neg	227	197.703	2776.45	5018.57	2159.25	2395.96	2410.07	2988.65	2138.63	3647.31	1124.07	2764.11	2207.27	2082.81	3770.89	898.878	3551.21	4240.88	2029.99	1636.46	4225.06	4958.8	2000.18	1946.76	1869.9	5227.15	1337.58	1977.3	2749.68	3734.98	212.348	235.972	236.924	259.663	233.196
1048	4.49_358.2613m/z		358.261	4.4921	pos	3443.18	13335.8	20.3202	84.676	23.1743	1915.49	257.864	21.9276	0	52.3795	5071.45	4953.52	3584.28	411.701	120.598	107.61	1819.02	0	0	45.3439	47.438	2.86381	0	0	7996.09	387.488	804.423	33.4631	165.755	5.9519	1866	1795.28	1965.36	1631.44	1921.91
1049	0.85_128.1072m/z		128.107	0.852183	pos	4314.24	3935.13	834.465	2156.03	2986.76	1837.2	601.929	269.945	1246.76	189.536	332.546	295.224	1692.81	2760.92	319.822	279.22	4823.26	484.89	447.847	1096.7	4227.22	1326.56	381.384	687.67	1775.82	783.721	3510.7	448.527	9172	3940.25	974.935	932.678	987.073	924.33	1099.69
1050	0.04_96.9621m/z		96.9621	0.04355	pos	8236.45	11128.9	6881.4	12267.6	12849.5	10117.7	10213.9	6925.23	14092.4	8464.24	9346.92	8326.25	8467.4	5594.79	8644.17	7601.5	4263.83	7677.72	7448.16	9136.63	7243.75	9217.62	8328.4	5923.75	9545.26	7801.24	6613.14	10294.5	5531.6	8315.65	1458.25	1518.31	1713.02	1712.04	1599.92
1051	1.45_152.0710m/z		152.071	1.45353	pos	0	14.6051	23.3172	0	0	63.5456	32.8986	475.449	18.9258	6.71485	19.8315	55.8723	0	16.4612	63.031	0	45.2599	14608.3	10.5733	22.6184	16.9536	45.1865	60.3465	0	0	9.62444	44.8706	24.0275	18.1063	17.153	5596.5	6009.33	5646.61	5054.61	5145.03
1052	4.24_503.3383m/z		503.338	4.24065	neg	0	0	761.814	0	0	4073	0	2177	2972.63	30745.5	0	3707.3	515.137	1715.64	7224.27	3345.41	390.53	23.8398	0	47.307	5392.2	1095.34	5121.06	1264.39	36.5194	0	0	99.5644	1079.57	597.999	329.295	375.117	358.717	323.803	319.483
1053	12.74_139.9659m/z		139.966	12.7433	pos	4460.82	5125.89	3334.41	6499.62	6902.93	5184.94	5389.22	3335.01	7494.88	4121.67	5052.55	4931.86	4683.04	3229.59	4588.57	3791.34	2433.02	4054.62	3913.41	4680.92	3904.52	5005.35	3975.69	2915.85	4891.06	4237.8	3398.53	5781.22	3101	4300.76	1035.25	1163.32	988.819	1066.74	977.04
1054	3.60_193.0865m/z		193.086	3.59598	neg	0	73.448	260.862	25.4713	35.9507	117.957	53.2518	101.425	0	511.209	0	72.7233	960.14	503.609	893.816	237.607	1049.32	38.2847	542.111	16.7332	417.803	32.8618	1476.9	27.5632	71.1668	10.236	1089.32	51.3396	976.217	1680.74	2735.64	3181.77	3039.24	2696.8	2833.69
1055	7.42_133.1011m/z		133.101	7.42085	pos	119.282	0	0	732.212	0	110.559	115.324	0	0	28.2162	0	0	83.3589	22.5811	0	0	1037.92	11.1711	10.6472	54.7714	30.6425	28.6876	22.3507	20.4053	46.5489	149.903	4150.5	0	56.7581	706.222	304.284	319.781	273.747	328.225	324.014
1056	0.60_174.9563m/z		174.956	0.600933	neg	2547.2	1369.39	7710.23	1278.3	7592.46	2655.09	14.9568	1091.17	886.886	1405.27	539.146	339.317	97.1236	694.307	785.015	966.444	747.718	616.104	1205.85	974.912	2053.37	847.254	468.155	550.266	1145.58	978.261	1317.07	1086.37	1021.87	2884.18	301.839	318.621	263.195	281.552	292.695
1057	1.64_229.1552m/z		229.155	1.63927	pos	84312.2	6596.57	7018.16	2184.91	9412.86	13841.1	3231.81	3307.89	4848.01	3657.01	1931.14	2016.93	5934.72	4355.21	6706.93	4701.74	5409.06	4671.31	5485.18	3417.08	3788.74	7847.63	7149.15	3823.02	6185.32	6257.88	4491.21	3716.4	4490.48	2468.4	791.194	859.491	727.163	780.531	723.321
1058	2.39_287.1864m/z		287.186	2.39348	neg	1.13828	0	11524.3	0	0	1289.32	0.792981	62.089	0	15.4907	0	13151.3	43.0968	32.5058	195.669	12.9261	51.3806	0	1.8453	113.021	5309.28	1686.27	116.879	351.469	0	0	13.8867	118.796	33765.2	2982.45	4889.2	5189.29	5864.94	5671.15	5529.4
1059	9.48_82.0785n	82.0785	83.0858	9.4756	pos	16.8261	1634.85	963.419	109.952	451.752	722.182	87.2058	2268.42	528.256	438.952	153.423	120.387	86.8685	521.58	345.498	358.839	857.48	209.991	502.751	278.876	2340.85	252.99	797.685	1034.15	1866.23	2512.46	383.515	217.939	515.504	1272.03	686.141	755.079	697.922	767.242	643.889
1060	3.18_83.0501m/z		83.0501	3.18053	pos	0	4403.38	55.7695	30.7505	50.0729	540.062	10.6091	89.7476	108.945	111.281	23.824	39.6212	37.6211	87.308	145.481	106.204	20.0904	96.4066	88.8822	108.991	90.236	27.9289	84.6582	57.4417	37.2043	37.9426	91.3571	102.482	24.9812	13.0106	750.624	677.233	631.335	697.714	637.074
1061	8.86_523.3414m/z		523.341	8.86353	neg	661.051	0	4829.43	3782.99	4534.49	10800.3	60225	8440.25	859.561	13869.5	0	5327.21	1349.21	1704.31	12000.2	15394.8	3111.78	1157.45	119.835	0	9972.64	62.3495	4436.63	335.944	1.4509	0	41.1822	576.645	10181.6	4497.43	212.719	188.052	189.676	177.495	204.272
1062	3.67_393.1954m/z		393.195	3.67247	neg	56.0561	351.694	978.179	437.737	175.336	3554.64	1658.9	10418.6	607.878	17307.4	119.501	639.001	3758.11	624.43	3239.54	1457.83	1991.64	1115.8	6112.33	435.058	2825.92	22752.2	1953.87	2992.76	3716.51	427.076	1648.28	3757.71	1913.8	755.483	4588.1	4914.3	5449.91	4720.58	5239.21
1063	10.74_407.3162m/z		407.316	10.7432	pos	80117.4	35135.1	1374.46	4284.17	3877.53	15070.7	44.581	2485.53	6145.09	2172.63	9339.96	9546.78	687.013	773.677	1328.12	627.715	4345.82	782.001	1955.39	4272.94	16166.5	1014.48	6236.95	40203.1	4942.65	28522.3	351.727	451.005	1844.05	7679.81	2304.44	2017.65	2090.08	2035.2	2346.82
1064	7.81_480.3122m/z		480.312	7.81425	pos	5618.64	1299.82	3348.03	1420.76	255.499	4571.94	14738	2253.51	10370.8	1842.45	6326.08	7354.39	1160.11	1377.82	5139.23	819.521	779.379	1993.02	2927.4	4860.26	801.107	1983.9	1092.22	1516.19	281.52	2243.41	777.964	400.462	2564.92	52.4462	4629.91	4762.49	4576.22	4078.83	4095.41
1065	9.95_151.0760m/z		151.076	9.94547	pos	170.793	2136.04	1042.47	1021.59	1661.92	1394.11	258.762	2351.89	2126.7	1776.86	1216.36	1101.81	1586.82	1150.77	4263.16	2922.02	1292.52	1723.87	676.059	1194.29	3063	2031.26	1029.92	2325.06	1217.11	766.263	327.385	2284.19	1537.85	1353.03	1728.84	2110.79	1882.62	1922.03	1973.48
1066	4.97_194.1187m/z		194.119	4.9728	pos	394.854	426.734	177.647	668.518	586.392	407.858	292.18	269.518	605.073	249.808	421.954	384.848	361.839	334.468	285.316	363.698	138.725	359.102	371.159	592.235	499.049	383.414	284.415	275.999	415.457	410.539	274.246	580.984	77.9395	304.237	888.454	999.031	855.869	852.827	844.827
1067	0.66_132.0786m/z		132.079	0.655633	pos	11840.6	157715	5480.36	4586	18551.8	24374	18491.7	870.385	778.745	1051.33	12879.6	11741.4	74935.9	593.481	1440.53	1981.76	1004.41	1928.42	748.702	1268.61	1036.17	4766.17	755.138	951.408	23499.5	2843.22	2712.88	1808.33	1325.01	778.858	251.205	237.385	216.64	263.116	249.675
1068	0.62_154.0617m/z		154.062	0.622783	neg	903.098	386.372	237.244	685.39	233.693	854.295	4415.67	622.072	162.042	43.0677	131.636	176.301	144.32	277.522	452.145	489.172	710.263	160.085	361.294	835.015	399.905	231.911	211.409	232.02	483.989	406.455	212.747	407.658	292.708	258.075	6613.44	6605.9	6682.25	5981.79	5671.86
1069	1.33_279.1347m/z		279.135	1.33337	pos	9973.93	1152.9	1025.5	171.811	665.427	1643.36	654.635	393.888	289.721	462.464	469.125	484.007	170.998	377.278	1883.57	385.346	445.157	490.782	459.436	267.734	213.512	2072.51	425.763	464.627	865.02	550.716	268.135	625.279	945.187	27.401	401.005	381.984	404.06	357.534	341.388
1070	3.04_255.1159m/z		255.116	3.03833	neg	1053.79	1188.67	276.517	2219.01	311.561	1311.97	5956.82	212.198	424.714	164.415	1167.08	94.9175	145.001	147.931	264.834	94.078	474.194	128.313	615.552	676.957	133.491	891.776	261.056	371.075	697.457	76.4512	558.349	696.545	194.112	258.341	787.615	801.186	699.148	683.851	715.613
1071	1.49_355.1052m/z		355.105	1.48623	neg	291.513	0	13.6194	143.134	0	54.6586	2.54042	12.6957	10.9082	17.5166	0	0	0	13.3907	39.6576	0	13.9654	33.9089	15.1085	0	28.2438	34.0037	23.3685	21.278	403.828	91.6492	9.36353	528.979	0	0	657.172	643.521	731.953	702.173	609.557
1072	9.48_156.1347n	156.135	335.262	9.4756	pos	29447.4	652506	360157	28339.8	156377	265439	50456.4	781644	233080	96943.6	54375.2	51683.5	20309.2	146556	50973.3	86534.2	285899	25918.2	168370	91739.4	955607	54375.4	280853	477969	706135	1.05236e+06	81615.9	49345.7	188912	448391	535.291	640.019	553.273	606.91	602.03
1073	3.97_273.0758m/z		273.076	3.96742	pos	0	0	18.2768	280.088	0	98.1499	584.984	0	0	0	99.1453	298.51	0	4.90241	0	0	137.154	5.21963	0	0	0	27.2335	0	0	0	0	27.2096	0.452437	85.8173	0	262464	261091	238059	238393	220499
1074	9.41_379.2845m/z		379.285	9.41005	pos	1056.29	43.1667	15.6231	7266.65	487.898	1395.92	1088.29	200.101	2337.75	67.4853	44941.7	43415.5	1570.83	453.42	1892.22	197.549	294.3	196.209	391.796	5754.44	64.2516	251.818	24.0902	36.148	155.327	99.6408	146.247	16759.3	557.814	3094.42	263.979	252.386	217.458	235.329	243.905
1075	1.87_361.0966m/z		361.097	1.8687	neg	19.2674	0	14.6272	1012.18	0	483.786	0	2996.06	273.069	38.8722	0	1291.76	2404.43	6321.17	0	5881.57	1288.01	20.9779	15.625	0	0	38.7372	14.5505	47.575	0	23.7224	0	25.6125	1525.87	0	2673.66	2394.22	2448.9	2386.47	2183.07
1076	5.06_440.2222n	440.222	441.229	5.0602	pos	0	0	0	0	0	11.4652	71.2433	0	0	31.9439	80.207	0.156666	51.0761	19.7061	5.11356	0	0	28.6875	2.22147	1.2605	0	85.011	28.5971	34.6099	0	1106.8	0	0.00323989	6.39359	46521.3	471.355	532.37	471.708	519.981	553.782
1077	9.95_170.9893m/z		170.989	9.9453	neg	632.844	1208.71	381.271	1003.07	401.246	714.844	610.689	328.437	1343.29	524.034	773.161	1041.12	719.146	677.96	571.256	558.386	617.892	956.481	432.618	894.787	653.619	453.058	678.774	548.251	720.679	802.656	364.893	878.375	636.568	633.72	647.78	775.22	761.182	738.65	692.361
1078	0.86_151.0261m/z		151.026	0.863133	neg	1339.97	4992.9	5796.59	191.194	2897.68	3288.31	884.084	3429.62	4578.01	5484.74	1815.06	2221.02	4209.9	2640.3	6266.65	933.321	6255.25	562.305	2914.78	5844.8	5137.38	1334.41	4074.28	4788.92	22.1829	2608.88	2253.86	83.3743	4314.24	3849.35	419.967	410.825	487.295	421.403	455.454
1079	3.15_246.1463n	246.146	245.14	3.14778	neg	37.7068	1019.4	301.444	927.939	57.2327	905.9	36.5189	2314.62	575.332	2882.91	727.473	916.706	860.46	656.809	979.116	674.776	1989.47	348.557	645.292	1556.21	3950.73	1459.11	1850.85	1890.22	473.458	712.424	331.025	470.058	1358.17	1577.28	2062.46	1877.19	1840.61	1900.79	1682.09
1080	0.70_150.0589m/z		150.059	0.699333	pos	10455.2	928.3	1206.47	1012.49	5622.46	2861.87	1918.01	1111.65	1722.57	1779.71	380.381	373.666	1957.1	1303.66	2642.34	2226.86	904.752	2134.25	1653.18	507.873	798.31	4415.47	1975.51	2666.65	2582.42	2442.67	2371.52	1485.35	2374.96	800.721	779.267	798.59	869.085	849.393	721.764
1081	3.15_160.1335m/z		160.134	3.14777	pos	0	20330.3	0	0	0	2261.31	12.2491	9.22459	0	0	21.621	20.93	0	16.852	21.435	0	0	0	25.6432	10.614	22.7666	7.96934	0	30.911	8.97977	10.3367	0	0	0	0	1369.01	1386.55	1637.68	1461.68	1450.12
1082	12.60_125.8742m/z		125.874	12.601	neg	3094.43	4612.48	1996.97	4255.48	5039.43	3280.69	2696.03	1924.39	3767.84	2139.18	3382.65	2684.98	2476.34	1881.97	2467.04	2346.82	2296.41	2727.82	1753.29	2291.28	2294.18	2838.34	2468.78	1916.79	2914.7	2453.61	1828.53	2916.57	2471.81	2328.93	273.255	292.244	265.5	249.977	299.708
1083	10.81_214.0105n	214.01	258.995	10.8087	neg	14376	22749.9	9134.95	16325.2	12121	13583.3	12193.1	9522.5	16495	9332.39	16747.3	13016.7	11403.6	7414.36	11263.3	10668.8	10230.9	12252.5	8390.49	11436.5	10815.7	13960.7	12274.1	9683.05	14988.6	9712.92	8304.47	13978.9	12370	11546.9	2013.18	1984.61	1775.54	1891.98	1691.91
1084	7.58_355.1796m/z		355.18	7.58492	pos	9.1415	0	309.834	4413.17	192.175	901.036	3026.77	45.0795	67.3531	45.7977	912.083	941.946	146.996	75.7359	0	0	32.1568	0	130.254	81.2403	491.698	40.2174	1.81422	93.7655	627.482	127.2	164.328	48.7917	0.0951115	35.8136	8806.96	8582.89	8129.33	9104.92	7531.58
1085	6.14_295.1186m/z		295.119	6.14235	pos	0	0	62.6281	45.5507	0	78.2626	128.936	280.366	81.1465	105.736	0	43.6786	120.598	117.716	174.048	69.3424	83.9199	92.8936	124.177	282.025	69.3923	94.3306	334.878	81.0167	1.84243	10.3568	0	72.7164	19.1738	57.0839	261.888	256.719	294.14	251.949	244.574
1086	12.50_67.9885n	67.9885	158.965	12.5027	pos	110190	142472	71847.3	158855	168588	126155	122353	86645.4	181310	93134.7	122877	112474	101835	68315.8	103170	95340	54183.8	99863.2	102396	112831	90131.2	116707	100807	68366	119489	100077	79020.8	132721	71049.1	99663.6	316.275	348.311	364.189	374.683	382.075
1087	4.35_415.2141m/z		415.214	4.34982	neg	359.915	1299.81	113.657	1398.79	585.068	686.339	0.132428	451.166	142.315	1826.2	1314.55	898.9	1609.17	960.054	373.237	1257.02	3256.34	175.511	267.728	20144.5	503.066	423.578	1942.36	1976.71	918.367	2109.86	1654.39	766.787	1781.5	160.825	75644.8	74810.3	69956	65285.5	64721.2
1088	5.24_339.2695m/z		339.269	5.235	pos	2229.19	469.44	27.4563	651.023	148.339	514.583	736.36	19.8253	332.499	17.1093	183.782	233.909	401.256	21.5352	0	45.3861	2686.95	31.4192	0	1515.07	67.2236	13656	0	16.1536	875.851	0	4130.28	411.329	959.022	134.665	1074.03	942.519	1158.27	1077.74	1049.14
1089	5.72_251.0016m/z		251.002	5.71598	pos	795.703	583.94	668.535	689.932	1205.55	850.38	917.194	730.198	1185.59	876.789	1071.08	849.933	971.962	618.762	1067.82	878.855	421.932	963.671	811.137	944.097	527.366	977.743	882.967	640.121	889.52	689.976	710.659	1145.12	563.636	864.311	893.661	848.467	798.816	854.009	970.337
1090	3.36_193.0746m/z		193.075	3.35535	neg	580.748	1501.58	998.222	257.528	289.88	658.698	1049.45	608.292	335.126	307.461	560.514	299.613	342.545	358.887	230.616	277.906	711.851	780.02	1200.18	2351.5	265.271	608.004	301.99	886.987	448.841	406.089	878.395	278.458	279.02	501.314	669.726	561.958	569.048	594.851	625.35
1091	12.55_118.9650m/z		118.965	12.5464	neg	145.067	167.011	84.893	223.523	264.219	159.122	103.675	69.1992	249.453	125.057	142.969	101.808	118.707	84.9216	104.735	98.0768	117.771	132.919	92.2987	103.462	134.579	132.864	93.3061	111.665	138.6	79.2295	79.5671	142.367	103.065	107.711	507.194	586.856	493.479	499.726	511.383
1092	7.87_149.0965m/z		149.097	7.86878	pos	60.9939	53.5039	811.587	173.764	74.5594	282.103	42.5724	1031.36	169.114	121.477	32.3286	40.9347	123.113	167.861	1144.48	211.143	80.8989	2408.56	360.044	222.333	77.2672	649.316	826.561	97.4222	83.2066	289.095	157.194	684.551	37.837	65.3508	75.5375	72.5104	68.2398	83.1339	77.1432
1093	3.83_271.0609m/z		271.061	3.82542	neg	10.8118	551.907	62.862	28263.8	269.096	3271.73	0	107.375	79.2424	100.548	47.9618	1132.82	2084.8	279.735	463.07	216.063	62.7488	3878.57	273.314	2638.07	71.9876	420.952	311.288	109.965	17.4633	273.484	78.8863	1.94671	24.9417	99.5727	246.87	265.275	244.573	239.348	215.678
1094	5.25_150.1046n	150.105	301.216	5.24593	pos	1140.5	940.725	103.46	183.925	422.177	565.003	292.844	279.237	345.815	1376.34	264.759	359.362	608.939	641.993	367.058	280.442	4800.22	98.9992	121.871	2098.7	39.4146	572.798	100.452	491.133	162.68	533.117	39961.9	1015.86	162.694	2932.34	591.854	600.73	511.109	562.718	518.632
1095	6.33_374.2130n	374.213	373.206	6.32808	neg	687.963	0	4675.94	49.3047	0	2836.42	57.7114	9781.43	2239.94	8035.48	233.613	1881.28	10035.2	2641.23	5101.14	1020.49	310.153	58.5969	248.972	1069.17	972.577	30881.3	1641.78	2824.21	19.2245	721.549	442.14	92.1631	1039.27	1288.04	1813.96	1666.7	1951.7	1814.29	2017.88
1096	1.84_210.1128m/z		210.113	1.8362	pos	213.269	77.4866	96.6549	0	128.952	230.823	0	1494.72	0	66.3249	314.415	353.494	33.4671	207.138	553.229	1802.64	169.102	1344	442.052	773.796	538.273	53.9004	1388.32	513.08	12.3896	424.241	69.8793	76.5954	136.586	44.1739	1759.83	2082.33	2002.36	1999.78	2150.16
1097	2.25_135.1172m/z		135.117	2.25153	pos	0	0	0	0	0	0	0	0	0	0	7.85315	6.0368	0	0	0	6.9672	0	3608.73	0	0	18.9157	0	0	21.6506	0	0	13.1776	0	26.1889	7.31767	192.453	212.46	219.841	232.663	229.377
1098	10.80_192.9921m/z		192.992	10.7977	neg	1820.49	2697.31	1212.17	2325.95	1614.51	1791.09	1569.13	1141.43	2317.6	1421.24	2064.19	1446.8	1476.39	1069.76	1379.72	1470.04	1390.58	1584.9	903.919	1454.76	1429.68	1691.62	1426.23	1180.09	1922.38	1216.05	1082.96	1873.1	1287.93	1329.01	56.2871	68.9849	65.2015	65.1534	65.8414
1099	2.17_107.0501m/z		107.05	2.17478	neg	0	1.32015	332.036	0	0	59.0835	0	96.0644	73.1139	29.2174	0	658.099	1250.26	370.414	932.722	0	1754.51	0	28.7702	160.995	1151.35	1931.08	676.381	112.996	0	0	0	0.16214	1054.34	1081.07	1120.38	1057.44	1101.5	1136.26	939.883
1100	1.86_295.1313m/z		295.131	1.85805	pos	769.977	333.963	617.234	0	291.62	413.138	457.478	217.391	39.3739	991.208	13340.4	12716.5	230.144	272.155	567.471	666.754	345.951	330.135	600.079	0	152.642	372.651	275.665	395.633	218.591	219.38	147.692	89.8313	541.906	139.97	259.178	234.643	235.815	259.152	217.673
1101	0.70_159.1497m/z		159.15	0.699333	pos	1582.57	2617.69	3733.31	172.723	693.732	1341.84	497.24	17.1445	2589.4	172.758	50.7282	29.391	811.161	10068.7	45.0308	756.294	8390.36	1917.15	492.143	1331.47	1493.96	1110.53	200.536	713.991	1402.29	351.716	3452.55	379.69	5396.27	4129.22	581.394	557.84	672.376	584.402	619.674
1102	0.68_160.1348m/z		160.135	0.677483	pos	5107.21	16042.4	7046.34	350.985	24247.5	13276.3	62.8067	28189.1	10137.4	28302.9	294.61	354.107	33317.8	40671.4	52152.7	36390.9	23515.3	55061.9	183124	35137.4	28960.9	120823	70118.8	17656.9	8292.28	28387.3	33928.1	34584.8	22811.8	11313.2	2057.09	2146.24	2172.21	1816.38	1931.77
1103	0.67_189.1234m/z		189.123	0.66655	pos	2056.13	2279.66	2019.91	3838.45	1854.18	2089.74	766.197	2283.86	1357.17	2352.13	1994.25	1926.16	2075.09	1635.27	2733.13	1977.81	1512.65	1866.42	3133.23	1704.73	1500.93	3982.85	2963.26	1599.61	2782.03	2427.3	1267.95	1839.51	2735.89	1458.57	16339.6	17861.3	15365.8	15077.4	15134.3
1104	5.48_448.3131m/z		448.313	5.47557	neg	13062.4	347.7	3041.21	1864.68	312101	95039.2	8385.18	3428.44	504504	8618.45	4816.11	126608	1.27585e+06	12045.1	3201.95	4772.94	6580	918.951	4188.58	2720.44	290473	8754.71	15463.4	21981.1	2936.29	536552	402793	2866.2	9592.48	47301.5	1326.72	1399.08	1585.35	1395.36	1336.04
1105	9.48_110.1098n	110.11	111.117	9.4756	pos	133.082	2656.49	1613.55	270.201	798.421	1218.18	351.611	3590.11	853.63	696.519	917.303	148.659	271.713	773.577	472.28	583.834	1409.45	280.946	761.404	431.028	3510.77	495.093	1333.47	1568.51	3216.16	3980.37	593.292	417.261	894.396	1973.72	84288.9	69825.3	81157.6	74448.9	75554.7
1106	1.43_148.1124m/z		148.112	1.43168	pos	1931.13	441.855	373.35	4845.86	834.272	1092.58	217.028	201.877	890.175	97.6661	1384.91	1308.53	1574.59	319.377	117.298	118.656	196.2	247.155	388.891	1862.3	518.954	120.781	49.5638	430.098	277.795	2254.89	844.783	907.464	288.989	74.7197	1109.02	1127.95	957.605	1035.73	972.959
1107	8.60_418.2689n	418.269	441.263	8.60113	pos	38.1365	4.76136	583.555	0	21.9982	780.534	0	3459.96	704.531	2211.87	15.7384	0	529.461	1162.72	3276.84	1161.53	170.548	795.539	201.755	415.548	55.2909	2024.37	1896.46	662.119	22.4612	159.647	336.963	1498.74	116.582	21.5435	496.018	494.349	456.911	485.374	557.899
1108	1.67_118.0668m/z		118.067	1.67203	pos	2834.15	3687.95	2231.24	4841.77	4407.93	3579.31	3460.38	2003.68	5780.19	2966.45	3605.51	3210.79	3049.52	2145.89	2782.87	2629.57	1484.72	2563.66	2116.72	3085.41	2315.71	3402.74	2556.79	2126.66	3624.47	3025.98	2425.9	3991.05	1929.23	2988.47	441.029	396.915	455.895	445.847	385.677
1109	1.10_120.0420n	120.042	165.042	1.10357	neg	1267.65	1466.08	221.673	1532.28	931.617	1164.01	1027.03	2460.86	1049.95	518.947	1046.62	139.988	1515.15	908.388	177.535	1269.29	1637.29	1093.06	2142.11	5532.56	996.464	1030.23	2769.48	1471.87	1611.74	816.131	1681.4	1725.03	3941.31	98.1103	1596.91	1743.28	1892.17	1872.93	1916.51
1110	0.67_160.0991m/z		160.099	0.66655	pos	1972.68	1430.42	20376.1	6238.06	924399	162234	4751.78	160018	46366.8	294550	24436.4	22713.4	2464.61	4916.86	8688.17	53963.7	7665.92	5811.14	757764	5961.12	1.67427e+06	5476.13	256025	18268.4	136864	2833.34	4202.51	3563.49	1280.74	2095.59	950.435	1015.42	901.108	856.842	1017.17
1111	0.85_167.0622n	167.062	150.059	0.852183	pos	6344.32	904.904	856.335	760.563	2996.16	1830.1	1208.45	1259.71	857.988	1282.44	871.921	711.123	1157.36	805.295	1644.32	1672.85	910.599	1524.87	1488.82	700.242	1165.45	2803.37	1539.7	1521.12	1546.62	1409.3	1339.91	829.576	1888.47	897.29	58961.8	57864	57834.9	51674.4	50017
1112	9.41_424.3702n	424.37	425.377	9.41005	pos	76.6731	328.822	9370.02	378.639	186.377	2433.05	209.278	3358.07	714.294	7275.25	42.9274	111.979	1126.82	844.668	4344.64	2729.76	435.088	1278.61	1016.17	577.416	5742.78	663.777	6563.21	537.839	79.4166	1389.65	184.525	553.825	314.315	505.549	892.082	918.496	1067.48	992.441	922.808
1113	0.86_114.0563m/z		114.056	0.863117	pos	525.664	1135.38	303.047	724.513	406.957	512.267	243.257	669.713	273.78	328.096	1366.46	1204.21	456.181	379.334	491.994	1285.54	422.576	305.691	627.938	302.352	982.633	534.368	450.712	233.659	748.718	976.836	236.81	438.911	602.114	936.049	992.096	917.214	941.398	885.784	810.353
1114	12.71_173.8714m/z		173.871	12.7105	neg	12178.6	19864.5	8673.38	18483.6	6517.24	12277	10703.7	8481.57	16087.5	9503.19	13462.1	10919.8	10022.2	8030.99	10661.6	9376.88	9288.73	11158.1	7535.44	9828.85	10238.6	12472.2	10666.1	8274.16	12427.7	10035.2	7040.45	12449.9	10259.6	9967.07	332.47	394.537	358.124	349.741	329.054
1115	7.77_249.1856m/z		249.186	7.77055	pos	0	0	1292.04	21.6628	0	663.913	0	1088.96	1850.37	1722.19	0	18.3776	2151.51	2420.25	1883.04	3253.83	918.692	2178.33	1242.94	764.208	67.5705	1142.23	1315.38	1437.44	0	1250.44	1988.78	1625.85	0	0	8583.88	8408.67	7418.04	7892.17	7245.75
1116	4.34_225.1724n	225.172	226.181	4.33887	pos	1256.82	834.944	377.994	751.46	2089.25	1037.96	1023.97	701.695	1935.95	369.595	3964.05	1639.88	770.768	1143.48	671.311	1645.9	875.896	703.126	641.046	1689.94	1046.79	1000.57	789.544	862.758	783.442	769.455	869.336	1086.15	702.334	1252.55	852.353	766.626	914.212	852.866	929.205
1117	0.66_90.0552m/z		90.0552	0.655633	pos	3097.14	16434.1	259.179	452.446	3606.99	3247.35	4498.48	151.438	509.707	216.736	2274.51	2027.22	8997.28	170.694	538.767	503.908	396.332	636.106	231.679	302.289	47.2093	528.199	189.446	376.003	4201.2	457.883	323.353	461.51	237.187	59.2715	934.192	770.926	839.237	807.66	808.389
1118	0.87_96.0596n	96.0596	119.049	0.874033	pos	8378.37	5814.17	810.63	1409.31	1789.98	3317.21	8295.11	792.584	752.816	1811.92	348.571	338.944	1008.69	1278.77	2286.06	1621.86	1672.96	2270.9	1151.56	673.988	663.375	2466.73	1023.13	1349.7	1797.17	1497.92	1330.16	774.953	1913.94	881.362	1175.32	1114.83	1329.34	1305.21	1188.64
1119	2.15_342.1728m/z		342.173	2.15302	pos	307.637	5270.25	0	1246.13	184985	28385.4	0	7263.34	7728.46	48668.5	2559.87	2536.93	164.887	10005	50.5038	13828.3	132.986	0	939.811	93.8358	107571	113.773	864.995	266.891	8989.4	42.5859	181.125	92.4433	75.8512	51.1166	1488.91	1354.39	1664.06	1565.59	1516.53
1120	12.47_348.8862m/z		348.886	12.4699	neg	3550.64	5776.05	2234.21	5144.4	8736.58	4119.36	3228.57	2399.72	3975.93	2028.15	4085.52	3205.78	2777.87	2022.01	2907.43	2620.53	2025.72	3168.71	1919.31	2617.57	3023.04	3151.29	2683.09	2137.19	3360.53	2751.85	1853.44	3434.28	3078.17	3149.21	6104.69	6153.76	5602.6	5215.81	5373.08
1121	0.90_143.0723m/z		143.072	0.896083	pos	198.261	670.765	481.644	1301.75	252.491	444.861	94.9336	264.407	273.562	465.934	1259.48	1262.36	305.994	327.569	1072.13	388.503	480.235	524.73	540.595	364.663	655.592	6568.01	849.88	4151.67	1612.07	889.078	305.431	944.983	786.424	439.69	2417.43	2389.06	2424.61	2396.45	2019.62
1122	0.70_99.0501m/z		99.0501	0.699267	neg	222.174	128.873	127.069	1492.7	189.186	326	433.171	130.225	66.4183	144.177	189.515	216.475	92.3674	148.728	107.953	280.368	84.0953	607.591	252.102	58.6619	57.4968	194.707	0.143811	29.615	898.04	87.3055	75.7607	788.438	135.423	96.912	651.006	621.602	621.688	712.168	584.343
1123	9.23_371.2210m/z		371.221	9.23498	neg	6898.52	593.473	4483.43	13797.8	135.653	5385.21	18981.9	100.207	3333.05	142.825	533.425	1343.2	197.626	291.308	36.4727	380.372	2061.55	4032.74	4713.08	2541.49	741.631	1618.68	803.597	1192.88	1686.7	3821.58	3072.34	1867.19	1224.42	1745.81	141.408	156.355	158.001	174.582	156.352
1124	9.91_338.2838n	338.284	339.291	9.9127	pos	8376.84	2686.65	1462.02	2782.35	1709.04	3112.06	7541.55	514.181	1687.06	1248.85	894.463	1123.03	1786.08	611.149	544.812	585.901	4157.55	1070.4	2819.36	1742.91	1167.83	1156.19	967.968	596.493	3152.93	2111.93	2728.24	984.351	4653.21	6273.12	3084.01	3291.34	3485.79	2910.51	2983.87
1125	12.59_158.8472m/z		158.847	12.5901	neg	255.017	562.346	231.034	494.406	423.284	328.686	236.663	210.165	374.46	170.802	317.7	277.578	266.561	176.644	210.67	205.813	185.398	229.505	209.314	249.583	244.154	339.717	259.531	162.196	275.332	260.188	184.359	289.46	278.131	264.752	1370.39	1482.34	1349.6	1214.75	1283.35
1126	5.24_397.2744m/z		397.274	5.235	pos	0	2605.72	547.917	4489.13	1590.06	2240.14	5862.26	293.357	4003.9	768.885	2205.6	1406.62	329.092	175.418	60.2924	528.472	180.359	406.448	217.159	3684.08	37.1024	25281.9	0	86.2992	176.524	94.2606	8729.79	1436.8	488.933	0	191.432	209.023	195.958	227.357	221.912
1127	7.26_306.2565n	306.256	329.247	7.25707	pos	0	0	0	0	0	3.38596	2.76142	27.3306	0	0.381697	0	0	368.575	206.391	0	8.11959	1233.25	9.32708	0	313.73	0	0	19.2019	62.4606	0	0	28963.9	61.4082	7.07145	928	1987.5	1723.53	2010.47	2020.36	2120.18
1128	7.38_393.2631m/z		393.263	7.37715	pos	0	0	39.9725	0	0	52.8893	0	19.5046	370.975	45.5508	941.205	905.52	0	681.381	0	20.4105	12.5322	221.549	23.9795	40.2753	82.4709	27.5611	0	0	0	0	29.8343	20.5797	316.127	0	1217.92	1308.66	1126.24	1209	1366.8
1129	3.08_329.1034m/z		329.103	3.08232	neg	174.126	221.454	632.023	65.1342	0	670.021	29.8391	1459.24	181.495	3266.88	550.174	474.454	182.123	791.745	25445.8	2744.52	508.069	963.822	1126.02	999.134	780.759	3036	3633.29	1963.28	128.601	135.388	557.947	144.573	5148.43	969.045	482.363	465.171	418.904	412.647	412.899
1130	5.68_223.1344m/z		223.134	5.68303	neg	267.764	66.5713	75.7689	205.109	203.141	265.966	350.485	402.1	822.754	0	439.47	465.467	171.382	548.228	866.93	0	147.495	292.449	89.365	936.066	1194.03	528.802	1952.75	691.556	64.8622	646.626	302.563	130.024	474.61	260.222	802.52	766.084	906.747	817.472	751.549
1131	4.93_359.3274m/z		359.327	4.9291	pos	44.0641	85.3287	0	346.355	40.0329	258.515	99.7588	0	0	1711.1	101.254	190.871	1128.01	374.581	268.275	749.42	220.978	419.746	296.106	940.48	301.745	1033.99	11.9259	238.772	0	0	153.672	654.806	306.85	292.37	317.729	289.763	278.778	330.097	283.751
1132	1.66_137.0140m/z		137.014	1.66093	neg	986.669	1657	1384.2	2241.4	23319.5	3856.81	1201.27	1004.27	1713.68	1203.28	2227.17	1312.26	1359.52	869.108	1140.47	1133.74	954.066	1470.42	540.255	1200.35	1020.34	1066.12	976.649	711.974	1454.18	1118.33	683.748	1380.66	1654.56	1179.82	254.92	214.915	246.047	263.271	251.354
1133	1.54_156.1386m/z		156.139	1.54093	pos	1012.14	73.7704	156.015	0	131.104	158.302	0	0	41.8575	9.8254	0	0	0	26.4354	28.188	49.2821	784.617	0	15.125	65.3076	417.759	187.084	112.154	138.18	31.5649	0	886.854	82.1207	848.393	0	897.402	813.078	886.097	840.453	741.119
1134	7.51_357.2802m/z		357.28	7.50853	pos	33.0506	0	516.666	69.6666	24.6098	171.91	75.2804	123.759	0	704.156	94.4629	107.976	851.881	1932.99	374.839	1539.71	147.924	923.7	186.812	0	25.0278	55.8836	612.913	870.661	31.5397	0	306.107	1741.53	17.6735	0	176.992	182.733	211.117	206.029	192.941
1135	5.19_395.1912m/z		395.191	5.19132	neg	2301.9	1302.64	76.6447	166.024	523.799	964.651	1883.81	280.796	1866.14	280.104	1267.44	287.242	4825.98	105.615	43.0637	2263.87	2089.85	831.645	3480.39	9238.06	461.781	207.981	417.887	509.305	2758	1990.67	9573.32	2866.28	257.592	117.409	225.23	237.685	239.615	268.109	265.119
1136	0.59_259.0786m/z		259.079	0.59	neg	1292.19	2433.07	474.882	2204.37	1697.15	1262.11	141.87	1206.5	393.065	1515.94	557.678	515.826	601.594	1219.74	2044.26	1214.6	749.503	695.707	1131.89	3103.59	1637.98	554.773	761.234	706.178	881.121	1258.98	658.87	841.059	694.003	605.759	1370.76	1307.11	1253.3	1365.04	1135.26
1137	5.24_459.2741m/z		459.274	5.23502	neg	725.13	62.5416	122.315	1148.3	5095.87	868.235	0	71.5861	336.343	252.018	11178.4	761.742	35.2897	82.6994	0	1513.57	0	3068.01	5580.44	0	527.785	73.015	103.452	48.5217	1844.21	1660.41	8132.08	1874.75	0	210.172	790.874	904.942	949.893	876.918	812.797
1138	1.37_131.0347m/z		131.035	1.36605	neg	649.271	2557.31	1676.59	99.4092	280.407	776.581	598.277	34.4809	927.289	166.2	832.762	777.038	1514.91	832.69	3204.69	725.143	234.998	837.095	512.405	972.334	434.649	1602.25	2318.78	154.994	5.08432	407.425	70.0301	86.8548	429.901	989.324	2135.91	1827.46	1835.57	2103.03	1901.88
1139	1.85_131.0949n	131.095	114.092	1.84712	pos	1369.25	679.919	685.929	581.742	1178.12	921.76	801.085	764.304	720.744	1514.74	476.58	460.939	667.033	562.715	1106.66	769.887	497.118	616.112	846.063	555.499	2425.58	902.028	1256.07	722.868	565.101	677.465	493.148	507.583	772.062	413.719	615.395	573.713	624.189	638.784	528.015
1140	8.15_241.2170m/z		241.217	8.15312	pos	0	516.324	1754.39	2724.67	335.926	1007.21	2048.67	693.906	913.487	77.4986	656.072	592.935	866.774	519.535	492.719	102.086	437.988	516.503	1088.97	52.1162	2478.22	98.7551	99.4672	3152.32	547.145	1604.09	564.748	468.909	307.785	1029.91	537.314	544.099	604.061	573.219	492.615
1141	3.38_313.1087m/z		313.109	3.3772	neg	37.6552	96.2137	47.2884	0	47.2146	1006.25	563.938	6770.64	489.792	1003.54	1926.61	191.01	754.254	1541.3	10771.1	1987.99	596.875	147.654	74.6383	57.8761	6116.42	1482.25	4832.75	1228.45	102.097	36.1088	86.3218	60.9714	4807.56	2850.95	521.749	567.811	573.216	634.287	539.188
1142	3.81_423.2760m/z		423.276	3.81448	neg	5860.5	79.2794	300.395	2184.69	3005.23	4649.94	29095.6	35.2399	1200.44	88.1441	4003.73	363.023	0	91.3323	238.66	6007.72	1655.91	4506.45	2374.37	281.625	458.452	263.901	496.579	301.188	2463.99	1517.72	2376.04	2815.63	139.72	379.082	774.757	899.615	881.191	801.429	924.74
1143	2.55_227.1283m/z		227.128	2.54633	neg	145.715	0	1067.99	56.8035	0	331.684	28.8714	1424.82	0	260.96	49.084	293.476	3415.08	314.274	1649.8	308.563	108.752	781.089	48.0919	125.277	694.397	1139.33	1003.69	211.587	3887.79	939.351	168.222	3905.47	2445.26	476.182	1775.62	1460.84	1598.49	1546.06	1520.53
1144	4.23_371.1589m/z		371.159	4.22972	pos	1257.97	62.9832	928.847	21.8773	184.887	487.174	1126.12	651.901	121.56	28.4205	193.46	217.153	482.34	197.67	51.271	20.7819	338.91	313.053	123.633	78.8146	236.995	1795.67	59.7716	89.5326	237.243	64.4857	28.6875	28.4825	861.691	387.421	403.955	391.977	445.625	361.14	409.476
1145	3.56_468.3084m/z		468.308	3.5632	pos	1897.81	290.603	56.9574	4056.08	722.528	1716.9	2639.56	3624.07	1761.16	403.356	1296.26	1176.05	5125.04	8878.22	189.047	198.385	816.223	358.848	183.337	258.982	2510.83	34184.6	227.673	27.3083	646.301	587.851	2972.07	2616.51	7267.89	9442.62	347.765	327.128	290.396	296.268	329.405
1146	6.24_311.2207m/z		311.221	6.24068	neg	92.4179	71.9035	294.384	598.237	240.274	381.185	725.924	507.009	578.401	322.117	431.36	237.711	673.774	551.595	229.43	237.929	431.428	707.524	173.421	517.775	962.01	502.834	429.45	310.288	657.585	498.949	193.541	629.236	458.234	557.823	1777.68	1980.45	2165.02	2078.34	2119.31
1147	3.30_385.1705m/z		385.171	3.30073	neg	841.675	318.468	2114.64	275.976	374.207	2188.89	162.85	5572.98	5902.27	4136.98	1016.55	14647.4	581.74	24754	2371.65	1087.27	3236.19	252.124	617.84	5785.8	15962.4	1807.66	1758.64	7738.72	495.73	748.241	2177.58	253.661	17160.6	8765.82	365.225	365.325	436.412	399.869	383.825
1148	12.73_145.8766m/z		145.877	12.7324	neg	3110.14	5033.74	2174.42	4320.65	2590.75	3137.81	2794.35	2050.48	3900.39	2265.4	3528.1	2747.17	2430.39	1888.62	2626.34	2331.12	2333.7	2708.75	1728.64	2227.4	2410.66	2858.28	2658.68	1955.25	3011.39	2388.91	1713.44	2899.41	2614.65	2550.32	2595.57	2447.4	2115.87	2379.8	2282.56
1149	6.38_392.2944n	392.294	375.291	6.3826	pos	58592.9	0	309.241	15525.7	43049.9	14678	6299.58	202.981	7679.13	442.534	18961.6	17803.3	32977.3	690.28	240.975	423.661	12928.1	740.204	114.404	1968.66	1175.67	180.386	115.674	351.513	25782.4	2366.81	169.887	448.037	6999.45	16440.4	2166.35	2018.54	1847.18	1928.36	1791.03
1150	0.70_116.0484n	116.048	99.0452	0.699333	pos	1178.97	1895.88	994.426	1316.59	1179.6	1076.34	682.449	415.981	1468.13	555.009	1109.21	1040.09	456.755	448.696	902.714	847.696	487.783	866.689	1325.95	1217.49	427.608	1855.41	841.465	980.105	1482.32	1367.38	644.924	998.898	865.049	528.187	10949.7	10090.7	9442.75	9502.14	9027.71
1151	2.01_225.1124m/z		225.112	2.01082	neg	33.4187	84.0816	9.65915	669.433	357.684	200.734	0	118.313	0	534.021	90.9072	153.973	463.068	5172.44	207.676	841.895	79.5099	2941.93	387.531	229.993	23.9536	157.339	45.3865	12.2901	257.299	390.757	599.4	322.982	454.125	0	697.339	732.719	654.864	634.491	605.415
1152	2.13_280.1556m/z		280.156	2.13117	pos	0	1432.93	0	7488.85	175.841	1892.95	23.9181	7882.08	32.9288	0	0	0	0	9.17882	25.1356	14.8532	24.6694	22.2125	4747.68	45.4855	5476.26	0	248.71	39.1107	1.39026	18874.9	24.0284	11210.7	11.5282	0	313.521	335.984	325.1	328.804	380.122
1153	10.46_424.2955n	424.296	447.289	10.4589	pos	1365.99	2619.97	1738.18	1848.47	2375.65	2187.56	2748.14	1814.02	2707.66	2469.96	1887.37	1472.53	1599.11	1512.8	2961.83	1980.41	1407.01	1979.1	2192.63	1779.74	1710.7	2161.5	2054.46	1505.71	2641.01	1904.42	1887.69	2910.08	1523.96	1739.11	2011.02	2194.11	1865.11	1808.45	1948.12
1154	0.67_150.0548n	150.055	131.037	0.666567	neg	2827.74	4426.41	504.51	2257.18	2930.55	1968.92	2650.39	317.006	1228.58	577.893	1253.25	938.464	780.158	494.622	479.119	887.716	646.881	1397.3	529.772	486.78	451.799	1111.31	305.615	279.622	2464.82	690.274	1546.29	2536.31	426.937	497.038	1379.63	1642.18	1411.8	1455.51	1375.4
1155	1.53_138.0918m/z		138.092	1.53002	pos	427.425	389.294	1156.33	36.3309	109.01	352.421	374.411	321.094	213.425	144.472	48.2426	0.0167966	383.622	265.713	78.3176	52.1328	316.456	85.1682	41.7098	43.9736	25.0109	2768.36	47.0753	50.8668	91.6937	166.543	226.374	54.9009	1072.74	276.806	687.142	754.76	666.555	787.771	784.608
1156	0.63_104.1070m/z		104.107	0.633783	pos	9662.63	21734	9641.79	40750.7	3290.45	11933.8	6880.51	593.757	13473.5	1376.62	6560.82	6008.9	3652.1	2208.07	21875.3	6943.68	2176.41	3732.85	11936	2497.44	770.854	5497.17	2482.28	979.716	9764.6	3927.52	3486.93	2344.86	6371.32	4564.04	185.783	198.104	181.259	160.016	185.85
1157	12.59_131.9311m/z		131.931	12.5901	pos	787.549	982.814	579.515	1294.25	1249.27	977.407	1009.67	577.913	1495.43	820.252	880.402	886.738	890.365	563.494	784.967	760.106	486.725	794.514	665.293	886.013	736.666	1067.78	679.848	550.892	916.809	905.189	611.1	985.173	552.336	842.49	6005.9	5951.64	5663.2	5077.44	5199.01
1158	3.85_621.3305m/z		621.33	3.84705	pos	542.753	673.676	15520.7	0	0	2994.57	5283.41	3723	275.974	931.631	760.967	277.988	5081.71	3801.48	0	63.6947	10493.1	2941.01	2860.29	217.622	29.918	24937.3	0	0	367.913	884.36	3432.97	117.193	18812.3	8865.99	448.506	510.358	554.992	502.121	522.617
1159	3.15_378.2339m/z		378.234	3.14777	pos	0	22623.7	0	0	0	2517.67	0	35.3263	0	0	5.36023	0	0	0	14.9964	0	17.7207	0	0.448971	0	0	14.6341	0	0	0	0	0	33.3235	3.88961	0	2403.91	2656.16	2679.49	2686.03	2981.31
1160	1.40_201.1237m/z		201.124	1.39892	pos	3357.42	3520.78	1885.31	462.736	1957.34	1812.92	1810.96	816.447	1506.92	998.392	2177.41	2261.73	3002.87	725.787	1854.58	1131.97	1324.74	1585.61	2032.54	2075.78	791.682	5429.92	1638.49	1566.51	1483.3	2971.91	1801.07	1937.62	2832.66	1087.55	470.538	461.96	500.895	420.469	419.485
1161	2.89_209.0816m/z		209.082	2.88538	neg	605.791	188.984	740.919	33.3201	72.1464	381.862	73.1454	1188.72	177.532	356.206	84.0868	379.137	1084.3	511.558	804.631	974.031	420.196	34.6929	1256.38	647.721	100.517	533.6	1029.54	364.026	176.545	247.837	716.17	223.925	591.328	195.007	1243.33	1041.37	1045.83	1089.93	1158.73
1162	9.33_397.2366m/z		397.237	9.33332	neg	1525.78	79.615	24.3887	130.242	283.884	693.211	4180.65	14.3367	0	0	537.042	0	0	0	0	0	33.5652	333.353	845.658	203.944	22.1948	0	0	0	0	33.7777	1967.74	0	24.1141	0	307.002	305.229	327.016	360.309	352.266
1163	5.38_294.1850n	294.185	317.174	5.37722	pos	24.5824	72.2182	60.8728	176.53	37.1665	96.288	86.7024	113.515	140.45	154.555	22.4659	48.2042	49.871	214.011	149.039	196.678	137.882	106033	128.527	71.8606	458.047	128.294	83.5772	111.484	41.6361	118.353	144.016	94.7469	5335.19	3.81393	322.749	285.948	335.732	327.19	285.607
1164	7.36_409.3449m/z		409.345	7.35532	neg	89.175	349.361	520.999	1795.76	181.214	648.148	852.073	54.0923	1539.13	451.536	204.597	122.338	1387.53	1822.69	97.7951	629.747	314.704	2025.22	66929.7	128.724	945.196	1029.86	1001.74	1572.53	830.369	803.849	1237.44	1041.45	935.608	822.344	2882.39	2878.57	2619.21	2491.57	2459.06
1165	4.90_517.3182m/z		517.318	4.89635	neg	0	0	50.979	0	0	970.525	27.0801	8304.78	63.5025	288.383	137.773	634.834	0	0	18243.4	3154.3	0	342.361	0	0	16603.2	18.1636	1166.52	0	0	0	0	32.5659	0	1458.99	1202.83	1181.11	1056.82	1080.25	1271.15
1166	12.72_218.8685n	218.868	217.861	12.7215	neg	13877.6	21153.3	9135.44	19165	14984.5	14096.8	11568.3	9147.11	17621.5	10218.8	14957.1	11801.2	11210.8	8683.24	11126.7	10065.7	10141.4	12207.7	7782.38	10511.8	11092.7	13445	11702.5	8726.22	13691	10474.6	7687.71	14010.7	10571.8	10902	519.718	475.669	533.671	583.371	560.385
1167	6.59_199.1341m/z		199.134	6.59057	neg	0	0	539.654	674.105	147.572	168.727	51.6548	0	82.8713	22.6857	152.476	0	140.98	3.19698	0	389.337	0	335.907	64.1704	0	7.74017	0	57.5828	0	0	596.298	52.2254	0	28.4203	0	9334.96	8997.36	8365.07	8214.24	7680.98
1168	7.42_135.1171m/z		135.117	7.42085	pos	403.196	40.3465	8.83426	1106.64	0	199.651	212.855	24.9875	0	0	26.9118	25.3486	181.972	250.015	0	26.3852	1837.36	74.1729	0	269.583	0	60.9539	26.3995	46.9036	51.5966	349.272	7517.03	16.6524	40.0234	1203.16	271.846	240.432	224.726	261.36	264.187
1169	9.42_241.2172m/z		241.217	9.42072	neg	0	0	1425.15	0	61.683	374.068	54.7033	278.326	45.4038	1501.35	0	2233.87	32.65	318.057	865.206	231.56	616.94	82.5486	125.801	1002.24	1933.83	588.732	3326.31	761.991	46.6012	222.206	448.708	297.773	94.0335	824.197	609.022	621.857	585.754	594.111	507.119
1170	7.58_97.1011m/z		97.1011	7.58492	pos	17.7366	62.6208	191.745	1840.22	65.2054	591.932	3093.39	32.0476	0	24.415	749.621	692.517	26.4973	55.3767	0	12.796	31.8208	84.0682	28.3962	79.5632	238.268	0	0	111.915	126.277	111.664	595.556	28.493	61.2531	50.9687	512.729	548.687	450.195	475.311	480.741
1171	1.91_156.1013m/z		156.101	1.91267	pos	532.421	193.581	9421.05	59.078	244.054	3550.78	344.933	6106.24	4859.79	10195.9	354.59	188.951	335.314	2955.42	5719.7	7912.46	351.102	6031.3	3441.71	3962.71	1855.13	1546.01	2621.77	7398.92	95.5612	793.578	2574.36	2718.6	464.034	237.112	197.146	181.341	194.536	170.378	208.14
1172	0.69_253.0884n	253.088	276.118	0.6884	pos	1247.83	1504.34	1528.74	2091.66	542.952	2308.29	672.625	3578.53	5661.63	3946.31	2314.53	2518.91	804.295	1736.58	3168.12	8279.5	1204.26	3323.68	3079.02	962.245	3213.16	3859.48	3961.79	1133.34	1153.79	2656.16	1727	3046.79	1846.96	351.093	1802.79	1880.01	2162.36	1931.35	2105.8
1173	9.08_395.2226m/z		395.223	9.08195	neg	18621.8	411.897	2568	6081.94	135.383	4342.4	9988.9	82.2065	986.505	205.03	281.592	69.0872	192.73	220.047	34.2405	147.974	1003.76	1768.51	2686.28	445.079	301.638	375.446	331.263	503.642	213.776	3301.31	1422.95	247.967	956.76	664.606	1365.88	1575.47	1436.26	1320.39	1314.46
1174	0.86_200.0562m/z		200.056	0.863133	neg	508.074	0.000627583	175.619	3455.69	955.825	758.139	299.169	1345.95	0	82.9216	1398.61	9.55456	292.8	224.539	248.852	3370.32	281.996	706.183	403.758	102.358	263.741	448.252	358.577	763.647	4971.56	507.968	701.194	4781.44	1510.04	258.848	1593.4	1693.05	1900.1	1905.76	1726.26
1175	9.27_417.3219m/z		417.322	9.26777	neg	0	0	3060.81	0	0	1997.65	5.7663	3466.66	1307.28	10138.4	0	8644.53	80.8615	1355.04	3423.29	0	2058.1	0	0	3696.51	6944.85	828.752	8139.05	4884.86	0	8720.45	51.2197	0	1279	2915.18	525.045	624.663	520.726	535.181	552.226
1176	7.16_436.2843m/z		436.284	7.15875	pos	88.3347	0	13584.4	469.021	296.09	2301.64	56.5028	1015.44	5204.93	0	0	0	52.809	2141.93	1434.12	1778.82	854.387	1427.65	59.0732	0	81.6052	1764.25	2415.85	25.0694	6702.51	518.405	1022.8	6471.86	1659.4	109.094	1315.53	1409.45	1597	1420.22	1344.69
1177	1.38_201.1237m/z		201.124	1.37698	neg	829.524	16.6989	562.521	22.1174	1504.13	385.527	39.3437	155.09	245.041	95.2833	0	519.17	822.098	649.667	276.58	31.6552	50.2223	69.238	540.42	640.527	560.314	654.262	482.164	311.013	178.331	244.554	358.655	168.843	666.557	362.274	1067.78	900.755	992.08	933.294	888.656
1178	3.38_244.1312n	244.131	243.124	3.3772	neg	42.8802	1108.56	692.019	28.4154	124.215	909.035	340.933	4229.39	637.724	977.178	840.359	1042.15	1588.69	414.289	2244.06	4095.31	2716.07	1256.91	781.038	1305	3955.18	1553.54	1531.51	2095.03	170.927	1415.5	502.517	393.368	1317.25	1625.56	278.738	277.711	307.585	248.662	292.361
1179	4.30_228.1354n	228.135	227.128	4.29518	neg	0	55.7404	1138.72	0	524.509	773.787	282.215	3772.59	123.559	1066.75	47.301	1544.41	2076.87	1898.93	2951.67	386.095	1276.41	4504.44	167.63	623.678	3534.16	419.026	682.933	806.995	42.9753	1073.27	423.419	0	7434.2	321.867	940.258	794.567	867.854	906.964	974.82
1180	5.96_357.1387m/z		357.139	5.95635	neg	233.269	5.79605	9.25136	45.5483	0	37.4936	40.9482	2.31908	0	0.310884	176.068	18.4747	8.26377	7.20926	0	5.6576	0	449.352	1708.19	20.2843	10.0006	0.860777	0	0	79.9499	0.774968	5774.2	46.2366	1.86272	2.19882	738.977	718.62	658.16	684.468	604.26
1181	3.11_210.1130m/z		210.113	3.11498	pos	7402.42	1334.96	27526.3	68.9358	177.358	7061.87	8977.5	8742.83	2817.61	6508.97	557.241	456.299	5072.89	5685.66	4419.29	2715.85	5780.71	3019.77	1405.53	1416.9	794.883	36057.3	1136.86	1965.24	314.858	2032.26	3445.61	1304.1	23849.5	3358.11	378.627	307.027	336.913	361.113	347.424
1182	5.48_315.2534m/z		315.253	5.47557	neg	213.362	750.808	522.987	2391.41	63.2482	772.561	2196.85	45.7461	462.615	306.031	119.422	334.639	642.382	397.565	116.626	2016.67	695.528	2164.91	1555.43	1774.04	17.2985	399.136	25.9403	123.304	265.84	377.016	382.345	458.947	367.946	456.202	3403.58	3772.23	3881.41	3973.78	4220.31
1183	12.50_123.9422m/z		123.942	12.5027	pos	342.804	482.764	308.539	625.784	614.453	436.798	400.157	229.409	593.764	333.509	523.451	315.628	442.501	187.595	369.913	405.566	160.778	302.198	274.989	422.519	337.479	499.397	341.189	217.906	464.524	349.494	295.393	409.631	224.069	292.008	478.756	520.634	434.582	472.622	432.259
1184	7.37_304.2421n	304.242	305.249	7.36623	pos	0.352397	0	0	0	65.8367	29.5461	0	108.305	68.7661	22.6542	15.7438	0	434.92	433.579	19.5423	57.854	4874.32	42.8571	0	1142.4	0	33.3045	11.8663	21.2783	61.5564	607.479	39353.1	137.354	39.9086	1730.24	214.208	218.357	258.562	222.108	225.679
1185	6.39_80.0629n	80.0629	161.133	6.39353	pos	2559	0	29.8469	977.385	2003.48	724.826	579.372	21.8877	309.464	42.9997	1108.28	1029.02	1467.58	180.775	84.3553	88.8079	783.344	120.581	0	115.491	87.6678	10.7658	62.761	33.2619	1250.5	229.071	48.6624	37.1227	496.301	915.017	1162.83	1137.87	1035.33	1082.54	1268.88
1186	0.91_88.0526n	88.0526	87.0451	0.907117	neg	7.79271	23.0764	205.605	93.616	0	104.018	22.8812	200.293	81.749	301.149	321.96	191.313	424.634	99.9674	446.773	895.764	76.241	157.18	35.7493	130.351	178.391	275.238	61.5629	178.554	507.881	193.914	226.406	464.11	266.435	13.7079	632.489	573.293	518.305	612.567	557.985
1187	3.64_589.3096m/z		589.31	3.63967	pos	1836.56	682.679	3146.1	3388.96	571511	98984.7	309878	418.941	0	0	2348.86	1881.8	1539.8	271.506	0	0	4124.25	289.588	53.0184	0	72.6207	11703.6	0	0	690091	1005.75	705.727	0	4671.94	5122.82	94.8724	112.844	99.4431	105.016	113.664
1188	7.78_205.0868m/z		205.087	7.78147	pos	738.419	1579.16	1924.91	1157.42	1220.26	1723.52	1460.67	1932.21	3152.81	2345.81	700.391	758.306	2985.64	2075.23	2672.1	2158.43	1281.56	2750.1	2122.36	2679.97	1503.83	2585.34	2416.93	2015.66	866.043	1997.8	2645.8	3084.44	1379.75	1534.47	9556.81	10931	10246.5	8854.22	9850.01
1189	1.51_243.1345m/z		243.134	1.50817	pos	5881.38	3214.74	898.292	134.296	473.31	1360.04	321.283	289.422	268.742	758.911	559.193	570.079	2176.74	872.969	756.276	321.31	1268.43	148.459	1120.81	1934.58	1307.83	2252.85	624.95	1855.54	1116.05	3185.87	502.247	1453.31	3072.43	646.002	1757.92	1885.88	1773.13	1585.8	1568.17
1190	7.91_478.2948m/z		478.295	7.91268	neg	5154.47	41083.2	8668.77	9120.49	2206.42	10322.5	7041.82	2061.44	17335.4	230.083	6753.96	1323.16	4460.41	2360.24	2000.23	16989.7	1768.82	25703.2	6459.44	4988.18	2938.66	18514.8	6444.57	7899.12	1924.32	903.133	4608.12	4155.98	90.6468	1577.94	784.158	837.423	895.461	911.473	962.958
1191	9.37_363.1642m/z		363.164	9.36608	neg	1000.5	4472.73	2700.16	3264.77	732.943	2440.78	1598.24	3287.17	4771.81	138.686	2990.56	1112.28	2549.45	1358.76	1392.03	2891.02	2543.58	2838.05	1518.13	89.1934	507.593	1746.74	1011.85	1577.61	2803.35	1739.59	1631.91	2289.09	2979.9	2188.45	3053.08	3479.3	3624.13	3345.77	3761.32
1192	1.41_243.1340m/z		243.134	1.40983	pos	4256.1	1872.66	3476.59	244.569	3005.15	1938.85	1018.21	617.597	1697.96	1260.81	1018.22	718.99	4281.84	1340.76	2643.59	1755.61	2465.42	939.672	2647.4	2595.16	1314.97	4804.13	2002.71	2144.04	1412.31	4103.02	1698.61	2250.29	3882.22	1232.71	2155.27	2070.38	1751.3	1941.21	1913.01
1193	10.54_409.2061m/z		409.206	10.5356	neg	220.345	474.083	1655.6	1667.19	0	855.829	3028.21	164.346	169.019	323.663	682.951	164.398	703.021	152.419	340.878	604.519	563.604	501.336	576.243	613.718	509.692	246.543	366.932	174.306	583.327	829.165	545.724	902.291	433.758	967.669	1258.21	1172.44	1400.71	1425.67	1328.5
1194	10.83_422.0119n	422.012	403.002	10.8305	neg	15135	25705.3	12104.2	15335.3	10191.8	15461.3	17643.8	12006	17763.9	13266.4	16942.5	15249.2	11922.4	9616.93	14092.7	13672	11206.1	13962.6	7654.25	13310	12813.1	17874.8	15174.8	11281.7	14682.7	9391.8	10612.8	15559.1	13551.4	13204.2	331.063	288.487	331.826	303.649	352.72
1195	7.79_478.2952m/z		478.295	7.79242	neg	12244.4	5738.17	8867.35	4185.58	877.06	10307.2	31065.6	6877.84	22010.9	898.023	501.752	1442.68	7291.28	6785.52	2797.72	2542.87	4240.69	1102.98	7733.38	8254.75	5349.88	13170.5	14545.5	7988.8	14783.8	2930.89	6152.47	18292.5	7129.08	6129.44	10445.8	9641.69	9086.31	9402.64	8418.97
1196	2.61_298.1297m/z		298.13	2.61197	pos	0	292.938	465.322	843.201	0	181.381	30.9697	0	0	0	0	0	0	25.0315	22.5104	853.186	2095.22	0	0	16.5053	93.3884	766.398	1007.79	2488.18	0	981.76	0	25089.2	322.397	15.5186	5740.72	4943.54	5065.1	4639.34	5206.56
1197	3.01_359.1584m/z		359.158	3.00545	pos	1820.32	2212.41	3205.12	38.2888	148.616	1486.41	2403.09	1713.68	586.17	1249.95	370.658	150.01	1675.09	1598.64	688.211	187.877	1854.91	1238.71	1331.23	1608.79	1099.59	7391.18	159.94	728.64	1283.77	1412.55	1193.93	1034.27	3432.19	1850.3	447.954	494.437	487.327	453.263	543.666
1198	4.75_397.3027m/z		397.303	4.75413	neg	0	45.3076	40.2279	433.143	25.6449	186.747	34.1036	198.191	75.7301	828.379	29.8108	268.261	109.274	257.75	61.7951	264.489	95.7147	185.185	58.3204	627.402	690.854	366.319	593.124	491.612	213.459	539.11	83.4801	211.663	279.255	240.182	1327.73	1362.33	1479.89	1368.86	1603.35
1199	6.10_447.3113m/z		447.311	6.09838	neg	232.235	140.102	8632.82	119.635	0	2100.71	2894.94	1559.17	269.722	5057.78	1770.72	3397.3	836.019	4569.24	3901.5	16306.2	5921.69	3469.22	2909.86	1437.42	18334.7	856.377	4695.27	7165.62	1155.31	3433.15	21986.8	1175.25	9964	4403.99	164.411	148.775	158.714	147.48	133.273
1200	6.59_527.2996m/z		527.3	6.59057	neg	481.204	937.074	1062.92	200.576	87.1281	756.22	25.7457	1194.9	2003.56	812.884	359.681	932.003	1387.99	778.82	1195.6	1134.51	872.855	1482.91	12583.1	1992.43	705.673	438.967	682.132	587.762	1023.76	1352.86	1495.51	924.552	499.853	684.714	3068.39	2870.81	3369.48	2944.38	3420.82
1201	1.69_165.0555m/z		165.055	1.69388	pos	293.379	550.953	318.823	595.455	151.24	308.825	63.83	203.426	488.375	113.943	276.245	281.02	139.67	92.2941	41.5129	190.125	333.158	1046.06	2025.07	653.082	331.384	1539.45	92.7462	181.785	100.299	1497.58	98.3951	386.199	347.375	1756.57	828.645	801.756	695.686	827.721	861.666
1202	5.17_512.2717m/z		512.272	5.16947	neg	1283.26	1523.57	767.645	313.567	199.246	5370.57	9872.82	1957.55	28288	4129.48	466.583	12689.9	18324.3	1886.64	70.3037	4940.43	9914.64	142.972	16307	4485.79	4791.59	2025.41	3767.55	9372.09	341.422	25449.7	8548.39	781.249	3358.28	1391.42	504.245	550.532	508.207	494.489	439.886
1203	8.86_109.1014m/z		109.101	8.86362	pos	68.7145	177.576	192.159	137.356	63.0121	164.477	455.639	138.919	156.805	90.1137	801.59	682.494	57.6291	198.86	117.614	0	135.378	77.2217	298.179	180.08	516.344	21.5325	173.238	307.199	224.492	486.246	41.1773	88.3807	143.239	152.804	3485.63	2996.78	3592.63	3071.26	3199.24
1204	10.35_363.2504m/z		363.25	10.3498	pos	6710.03	9786.21	8116.92	3200.64	2996.08	6439.36	3091.84	5906.69	14472.8	3673.06	10436.2	10700.4	925.185	4980.86	1878.67	436.915	2727.77	2107.35	9262.68	5923.37	6370.64	697.911	9984.42	10795	6387.74	7717.6	2152.56	6726.75	7697.44	14008.2	242.154	253.936	206.418	248.314	230.609
1205	6.45_424.2479m/z		424.248	6.44827	neg	851.729	5790.19	2865.28	1366.9	72.9878	2166.09	228.405	895.441	6373.99	1049.88	0	3664.71	2150.26	932.153	1864.6	255.085	1201.2	110.277	90.9076	3899	2001.94	7234.51	3081.11	3057.81	41.5871	160.76	2244.72	11.0266	918.39	1678.98	2303.08	2199.61	2230.99	2098.29	1864.51
1206	4.20_253.1256m/z		253.126	4.19695	neg	116.312	55.2042	123.535	1136.55	77.0852	605.615	2038.54	1594.21	111.126	197.976	1299.01	235.46	285.974	2125.7	1199.44	740.086	243.836	37.0943	133.637	246.598	654.975	882.943	2449.25	824.921	71.3513	52.9074	154.589	41.0979	4880.25	2544.65	1132.08	1281.88	1064.88	1247.82	1109.07
1207	7.76_222.1649n	222.165	205.162	7.75962	pos	14.8168	198.53	1915.54	26.5937	23.0987	1019.1	54.3817	1789.86	2567.06	2582.01	9.55462	34.6109	3181.84	3520.81	3315.7	4605.33	1432.16	3737.55	1996.51	1715.68	223.243	2320.31	2597.91	2081.95	45.6277	1565.05	2606.78	3076.56	121.112	216.63	467.921	542.932	551.405	507.674	576.67
1208	3.36_120.0818m/z		120.082	3.35535	neg	671.053	1396.51	1109.89	0	0	675.198	1601.8	681.763	258.156	357.612	1128.11	292.913	224.735	215.33	0	63.8488	874.548	547.91	1351.07	2366.26	213.506	637.856	163.706	697.431	347.393	344.244	729.967	155.084	338.72	376.291	1528.2	1289.43	1444.59	1587.05	1395.91
1209	1.66_200.0302m/z		200.03	1.66093	neg	478.468	1167.69	454.163	896.521	1107.77	687.572	493.403	209.24	943.785	437.098	659.436	597.522	684.16	322.133	413.896	250.065	453.913	534.765	251.982	546.969	562.519	579.438	513.762	398.21	441.664	471.451	206.968	359.348	462.623	520.815	547.914	472.255	527.959	565.629	584.676
1210	6.79_383.2420m/z		383.242	6.78703	neg	44.4574	108.588	566.316	1151.99	74.5867	388.023	405.985	97.9471	565.849	476.484	76.7647	357.776	206.643	1026.9	1352.54	59.3387	85.2944	417.4	195.72	237.167	440.134	485.336	631.8	821.601	394.748	503.954	310.853	408.553	254.378	704.332	330.905	297.068	351.824	340.548	294.771
1211	7.21_521.2976m/z		521.298	7.2133	neg	152.859	461.323	1848.52	0	0	4465.52	522.536	33871.1	2813.44	519.902	223.177	1541.9	15652.4	28388.1	11229	36.6371	880.079	559.113	103.382	13760.9	1102.24	1105.68	1270.95	32083.2	0	1667.79	114.086	1.05194	248.561	1586.76	320.763	338.22	319.58	366.692	381.181
1212	4.54_375.1858m/z		375.186	4.53573	neg	0.240567	53.3688	40.8934	278.031	48.9909	1122.38	3212.95	3007.73	113.468	3345.75	42.0361	191.436	714.007	108.259	306.93	149.361	419.539	827.945	430.485	24.1225	505.071	6805.18	229.365	337.948	536.733	139.196	246.151	658.97	66.1452	202.878	3083.82	2567.93	2741.59	2529.43	2763.31
1213	12.72_174.9561m/z		174.956	12.7215	neg	493.488	683.544	334.912	700.654	608.648	518.67	460.242	280.504	721.222	384.82	470.646	401.409	439.625	318.082	339.841	413.974	325.423	443.032	322.082	392.124	409.374	467.355	415.771	373.946	481.097	378.412	289.025	471.715	371.136	391.364	570.109	573.624	519.067	477.352	501.846
1214	4.11_255.1504m/z		255.15	4.10965	neg	1007.09	5189.86	1496.95	1272.05	255.386	1950.79	4518.33	2803.13	557.173	457.144	2717.87	982.332	640.789	483.961	280.902	357.081	1444.2	1153.21	2324.4	6332.81	348.578	1112.36	640.252	2814.41	651.358	795.166	1610.72	614.224	532.945	1252.18	313.445	281.655	289.067	339.632	287.124
1215	1.54_267.1706m/z		267.171	1.54093	pos	896.057	2022.5	0	4081.75	75.4249	802.425	78.2733	0	0	67.8173	3907.08	3866.89	0	281.396	30.8003	34.4121	72.8809	102.564	160.482	135.029	274.965	0	0	89.393	52.78	1289.83	29.3986	140.064	2129.22	3411.38	1378.53	1580.76	1402.79	1610.34	1638.56
1216	5.15_253.0507m/z		253.051	5.14762	neg	17.2709	64.3905	104.842	131.673	36.6189	58.6727	3.48468	70.3765	24.1889	75.2086	34.1018	216.911	102.726	77.3911	16.3801	100.217	71.7863	12.4614	10902.5	10.9896	24.1925	78.8689	40.6021	25.7006	55.5591	3.96636	47.8341	26.4342	14.9836	16004.6	381.307	372.595	391.15	421.329	451.237
1217	6.38_149.1330m/z		149.133	6.3826	pos	2086.16	0	57.3735	839.509	1689.14	661.913	606.006	57.9692	513.862	107.2	862.066	830.263	1480.27	260.561	98.5754	73.9847	601.907	154.458	34.0111	294.695	177.326	18.7808	106.66	87.4004	1096.84	305.473	121.807	22.4279	479.213	862.86	610.239	630.642	688.694	582.609	560.348
1218	1.69_211.1084m/z		211.108	1.69388	pos	3115.89	2587.63	0	1045.73	2877.66	1291.35	656.76	108.797	1206.35	23.2832	295.07	386.361	309.567	15.2305	43.8774	0	642.376	85.7137	0	569.483	173.68	25.4926	34.8053	38.2632	3898.46	2.04275	105.591	63.8252	469.401	863.861	579.855	512.078	499.489	533.874	468.124
1219	6.49_408.3123m/z		408.312	6.49175	pos	231.012	152.924	13658.7	0	171.522	4246.69	1746.63	5725.41	5012.17	11521.8	0	57.3417	18243.6	9165.74	4999.89	13748.6	3274.6	7979.61	11915.7	3527.66	319.323	1213.52	8696.73	4111.08	43.1416	1874.16	7685.48	9666.18	39.7004	1275.07	409.63	330.138	352.473	357.711	361.948
1220	3.45_345.2273m/z		345.227	3.45368	neg	0	153.741	337.227	419.766	0	661.044	434.507	2740.23	359.866	1504.06	365.684	842.258	756.725	1099.13	2649.2	1189.8	1260.33	77.4484	543.999	699.492	1738.05	1059.09	1975.69	1728.19	402.283	741.468	224.639	500.214	509.43	1182.18	4572.87	4537.69	4069.87	3839.25	3965.61
1221	4.79_425.2022m/z		425.202	4.78682	neg	1510.08	5311.22	16.0658	70.0938	768.314	1407.85	4235.33	258.47	494.032	7.00302	1368.38	390.027	921.736	87.0847	97.8708	1307.83	2148.63	1150.64	3709.82	4669.71	250.203	235.7	308.461	631.857	273.907	1177.57	1760.2	516.022	954.242	65.1666	673.359	572.609	551.348	593.252	571.499
1222	2.96_281.1187m/z		281.119	2.96175	pos	0	0	414.176	0	0	692.829	19.0768	4118.92	250.097	1433.19	73.7626	100.767	0	1230.59	1663.29	1885.8	73.9209	1001.5	673.006	708.175	33.3125	742.438	3895.34	1448.53	0	737.377	649.636	1996.92	43.9914	0	811.499	948.553	815.112	954.116	851.424
1223	0.87_87.0084m/z		87.0084	0.87405	neg	156.494	12.8494	41.2095	59.824	0	66.975	165.343	86.9297	38.7452	41.3794	69.6312	26.9623	48.2902	72.0676	60.2397	122.094	55.3963	48.6001	61.4664	113.701	72.7259	105.933	15.1758	73.5471	150.365	87.8225	65.4197	174.183	110.467	36.06	500.005	518.787	448.289	426.26	491.311
1224	0.67_176.0978m/z		176.098	0.66655	pos	2075.66	1365.96	1772.03	5932.03	3255.91	3588.25	1661.58	2343.63	8184.44	5703.01	2759.33	2704.93	4287.68	2111.64	5359.72	4550.42	3098.93	3135.03	4690.53	1835.39	3841.03	7007.19	5924.04	2856.01	2089.82	2016.53	2319.83	2407.99	3284.45	1876.95	50.963	41.683	49.1418	45.1644	44.5673
1225	5.45_785.5941m/z		785.594	5.4537	pos	628.694	0	0	0	1148.51	431.219	2103.77	0	0	0	0	0	264.451	0	0	0	15520.5	100.038	0	0	232.796	0	0	0	6854.75	0	0	0	4783.7	5258.05	2202.3	2307.41	2144.29	1905.65	1954.54
1226	1.67_330.0660m/z		330.066	1.67187	neg	0	0	35.6216	0	0	13.3325	0	84.371	0	0	8.41822	0.692204	18.3401	17.2891	26.7259	152.535	42.0598	28.4899	43.8854	130.094	0	8.03704	0.0813054	0	0	4.35582	1.92401	9.93561	0	0.0143178	628.884	573.931	609.085	648.927	527.353
1227	5.48_516.2979m/z		516.298	5.47557	neg	213.7	0	0	0	7852.28	2661.91	0	0	15596.3	294.95	0	5481.88	21865.7	446.98	245.79	701.817	876.367	218.358	442.907	0	6066.33	190.185	0	782.584	0	7398.65	493.824	0	514.36	1196.5	407.203	330.251	364.217	347.698	351.081
1228	4.09_299.0564m/z		299.056	4.0878	neg	19.6136	220.932	2.40145	315.079	0	3741.3	31049.4	35.5401	2022.35	6.42661	25.0694	35.1019	49.8617	268.382	114.1	355.649	30.8392	22.0116	2057.65	15.136	25.6778	136.055	61.0416	61.8216	1797.5	37.1223	37.391	1980.89	260.605	185.967	1601.83	1496.25	1456.44	1583.77	1786.2
1229	8.15_123.1170m/z		123.117	8.15312	pos	10.5845	419.36	1157.6	1622.32	323.797	716.906	1434.26	503.716	792.084	188.433	408.129	449.006	589.341	505.098	455.623	144.649	360.796	461.897	874.627	129.774	1574.58	44.867	123.103	1848.68	437.147	1059.24	479.343	322.621	271.53	763.085	1145.79	964.613	987.829	1145.88	1084.39
1230	5.52_457.2583m/z		457.258	5.51927	neg	0	0	2459.12	25.9315	0	1157.67	4404.1	1503.75	141.538	1884.57	305.172	1557.36	82.4244	574.132	1644.63	182.935	1925.16	595.926	1258.84	56.0095	2019.2	511.642	836.687	1324.43	68.2046	1075.77	2006.05	0	1538.61	1497.84	441.064	364.133	439.56	445.714	434.607
1231	5.49_425.1379m/z		425.138	5.48647	pos	661.958	1198.55	92.0725	166.216	0	362.307	1.1792	478.237	70.8096	591.74	161.778	140.27	12.8759	301.402	518.976	87.8581	0	125.312	734.621	1344.3	1229.23	251.425	344.458	184.523	27.1532	0	53.7575	120.912	10.0279	384.206	813.249	830.229	927.165	975.845	838.775
1232	12.52_143.9619m/z		143.962	12.5245	pos	2670.35	3324.45	1892.83	3981.63	4203.13	3123.2	2909.58	2169.77	4416.65	2540.38	2960.44	2668.71	2593.89	1801.71	2574.48	2500.24	1273.19	2457.55	2516.63	2769.49	2206.48	2924.64	2291.8	1627.96	2892.58	2377.83	1899.11	3147.94	1688.07	2498.63	665.066	792.854	814.153	805.419	803.92
1233	4.61_458.2360n	458.236	457.229	4.6121	neg	0	239.963	230.97	335.42	79.8263	831.958	1047.89	1919.16	166.25	3468.15	79.735	832.161	62.6545	131431	6953.64	3146.07	291.509	223362	270.243	621.843	11876.3	166.688	1045.5	734.15	144.487	90.2357	565.1	176.95	1557.02	777.264	1897.28	1738.43	1612.59	1647.92	1544.2
1234	7.15_279.2327m/z		279.233	7.14775	neg	11007.9	220.645	225.794	4249.06	63.299	2501.93	1512.59	6.93149	5231.24	0	914.3	63.9371	838.637	0	0	0	342.495	260.939	1462.71	69.3456	55.7328	411.296	442.143	65.1012	910.401	175.584	642.041	926.809	485.396	339.025	4556.68	4201.21	3890.41	3696.17	3993.25
1235	1.79_231.1711m/z		231.171	1.7925	pos	9238.75	4360.18	2943.22	106.147	8186.76	3269.88	429.07	422.871	3394.35	347.579	449.475	529.307	975.196	1108.56	1366.75	810.217	815.064	956.715	1605.87	2989.01	346.697	3289.25	2335.51	2288	767.643	5747.57	1069.55	2508.75	2417.69	572.92	852.044	898.288	831.85	741.659	756.483
1236	4.37_431.2786m/z		431.279	4.37165	pos	1256.82	0	0	888.468	1974.14	712.24	2029.38	146.804	0	114.536	478.627	435.116	142.457	311.474	0	79.821	942.629	442.475	0	0	2128.36	0	0	66.7842	2207.48	103.281	106.597	59.8609	1138.15	1554.35	1408.62	1281.54	1549.1	1570.27	1429.47
1237	12.50_242.9269m/z		242.927	12.5027	pos	2623.26	3137.84	1885.68	3839.78	4029.12	2984.5	2497.6	2029.9	4379.34	2437.97	3121.39	2425.62	2169.97	1771.15	2658	2325.26	1298.96	2274.14	2411.05	2438.27	1650.11	2424.46	2636.16	1493.98	2433.97	2296.52	1799.26	2869.99	1583.1	2364.92	952.477	924.049	942.449	953.741	780.727
1238	3.84_464.3039m/z		464.304	3.83633	neg	0	0	0	0	260.068	1661.29	14689.2	0	0	2.34772	67.0641	27.9943	0	12.3287	5.24465	0	0	0	1095.79	10.3183	0	0	0	0	0	134.453	7507.6	0	0	2264	1409.66	1472.34	1719.55	1603.59	1646.91
1239	2.45_357.2137m/z		357.214	2.44802	neg	1939.44	9.90713	200.719	0	307.229	296.627	19.2435	89.6085	0	103.499	171.285	208.54	360.768	347.774	299.542	333.251	718.263	391.768	460.969	849.813	456.004	521.093	434.729	396.125	168.14	755.285	722.462	0	604.613	549.437	803.052	684.903	698.347	784.883	816.583
1240	0.64_169.0270n	169.027	170.039	0.6447	pos	926.438	3831.41	34.9492	67.4108	623.408	774.784	1001.82	55.1765	379.33	53.1102	146.366	125.519	1521.7	281.504	246.282	384.974	43.8987	259.034	50.0819	298.976	3.8751	680.376	43.4943	83.7351	782.902	815.769	532.476	576.616	190.604	235.984	291	257.781	299.59	258.68	306.18
1241	10.00_365.3020m/z		365.302	10	pos	11031.1	5515.83	1818.84	2210.41	1746.78	4083.49	12192.4	325.481	1236.72	673.825	547.806	618.843	2518.65	285.368	529.655	1901.62	5810.9	248.872	2036.03	821.419	1759.79	884.339	595.168	1197.05	2656.82	3667.26	13277.9	139.803	5553.94	3143.02	297.385	312.166	328.603	282.847	266.928
1242	5.49_104.0630n	104.063	105.07	5.48647	pos	3284.18	3008.61	907.512	1968.89	1966.93	2583.96	2667.11	3338.98	2300.39	3813.09	1854.8	1922.27	1341.74	1950.47	3096.43	2508.74	508.384	1590.09	4014.47	5006.01	4741.51	1973.57	1348.97	1940.97	1514.47	1363.11	1408.28	1486.73	752.574	2487.27	1770.11	1884.26	1772.39	1855.59	1521.51
1243	7.77_168.1154n	168.115	151.112	7.77055	pos	7.2653	77.8733	1018.24	230.505	3.94992	485.448	66.5759	623.391	1155.61	1185.63	50.6989	44.2599	1555.07	1640.99	1580.72	2406.78	685.192	1620.87	717.224	557.396	135.982	716.341	1234.19	1033.31	81.3517	804.829	1246.59	1420.71	82.0035	126.245	5547.67	5526.13	5048.69	4797.52	4636.12
1244	1.63_229.1554m/z		229.155	1.62817	neg	3686.13	4644.3	5166.12	325.508	8611.34	3014.43	574.875	258.217	2991.55	871.812	1377.63	2514.18	5846.28	2699.45	3844.9	381.231	1639.5	640.761	1851.32	4243.77	2144.76	2630.23	2021.96	1704.41	668.934	1769.84	1449.59	626.633	3255.82	1964.65	656.251	665.04	591.165	708.466	733.184
1245	10.85_420.0230n	420.023	401.005	10.8523	neg	8794.42	12108.8	6090.3	8629.19	6811.08	7963.01	8006.45	5850.35	9975.1	5401.38	10255	8065.55	6463.98	4888.25	6446.41	6386.25	6183.56	7365.47	5164.63	6549.93	6097.51	9334.14	7538.27	4291.15	8347.65	5062.62	4606.29	8837.14	6908.63	6438.76	1404.47	1373.37	1583.23	1325.6	1290.31
1246	3.89_432.3464m/z		432.346	3.89075	pos	18.6327	4.41969	38.6025	160.332	397.324	307.091	258.95	11.2281	1787.59	86.745	1829.61	1832.11	299.603	4007.03	26.8741	2984	762.289	951.623	4068.74	3.40147	1.42645	0	15.8348	14.1521	7.89994	6.42785	887.446	277.057	0.167957	0	4380.34	5092.56	4309.2	5009.64	5053.9
1247	0.85_133.0322m/z		133.032	0.852183	pos	14992.4	1404.4	1168.96	911.049	6351.35	3516.16	2522.43	963.354	1430.36	1901.15	201.693	224.777	2466.42	1328.79	2680.1	2691.42	1128.06	1680.19	1833.74	620.678	896.615	3965.42	1815.6	2449.45	2002.08	1634.8	2199.58	1130.19	2793	737.412	201.496	238.531	193.229	213.674	207.138
1248	0.69_183.0733n	183.073	166.07	0.6884	pos	3216.1	4403.44	848.846	2716.24	2298.98	2236.69	2778.53	941.162	1676.96	1249.93	1437.31	1489.13	832.72	893.588	4155.57	3559.33	1623.48	820.28	832.391	1112.26	1812.75	6194.85	864.3	760.156	1397.14	1438.02	4811.37	920.257	2212.14	2061.1	1349.61	1450.06	1653	1615.9	1559.44
1249	12.68_137.9883m/z		137.988	12.6775	pos	47386.8	62319.8	33932.9	69718.6	76063.3	57382.9	57778.3	40062.3	83280.8	45903	56114.8	51083.8	48867.9	31986.9	49770.5	43793.4	24634.8	46291.9	46711.1	54412.5	39836	52523.8	48081.9	32681.1	54652.6	44535.2	37627.7	62301.4	30589.2	46458.6	1394.12	1215.55	1469.54	1417.99	1515.9
1250	1.28_107.0494m/z		107.049	1.27845	pos	13564.8	2731.26	625.133	282.265	7285.32	4051.17	7596.63	1014.7	1794.96	1565.42	0	0	1270.77	676.816	1410.4	1259.93	1268.36	1037.3	845.039	310.675	3774.39	2074.36	1067.78	1238.33	1434.55	779.974	1106.16	474.379	1467.88	277.842	34356.7	34168.8	31909.9	29753.2	28540.5
1251	0.97_69.0706m/z		69.0706	0.97255	pos	7411.81	1384.93	1262.16	1593.55	5028.02	3253.29	7601	1652.85	949.412	2395.86	1027.83	988.571	2603.54	1477.91	2910.56	3020.05	1588.68	1885.02	1696.02	672.632	1510.73	3182.98	1911.25	2597.15	2058.85	1221.63	2199.43	771.311	3068.15	726.063	1292.14	1393.55	1553.29	1561.84	1539.72
1252	2.03_590.4065n	590.406	296.211	2.03285	pos	0	59.1221	0	0	0	6.56912	0	0	0	0	0	0	26536	8.38179	0	24.2922	28.0174	0	63.9158	10.5476	69.8165	0	0	0	0	4.07391	0	46.0555	0	52.9381	1492.25	1655.03	1866.2	1731.96	1763.51
1253	2.68_147.0448m/z		147.045	2.67772	neg	2404.88	560.595	430.742	407.593	775.052	879.437	2376.67	265.94	195.42	498.044	425.333	304.023	246.115	278.412	278.253	76.3425	17.2422	209.878	603.791	1005.26	496.01	44.9784	357.342	187.728	188.086	269.923	566.458	306.084	608.637	611.677	358.949	397.457	348.159	426.645	392.644
1254	0.66_87.0447m/z		87.0447	0.655633	pos	1428.6	1875.42	1358.92	2625.67	2017.5	1693.08	2028.07	903.642	1341.59	1658.29	2491.95	2152.81	2075.66	1049.79	1746.84	910.773	888.171	1019.06	687.704	1299.56	1768.53	2157.79	1041.56	1407.51	1991.2	719.042	1282.24	1485.3	1251.52	1128.8	516.122	466.125	440.355	423.835	431.642
1255	2.51_242.1159n	242.116	241.109	2.51357	neg	0	112.32	5190.29	79.1751	0	1559.79	12.1481	6049.66	251.287	2343.23	78.2533	397.914	703.855	442.694	19296.3	547.915	38.1248	355.295	0	505.153	2481.29	146.575	4560.46	650.055	159.32	58.8014	0	196.754	3274.04	675.788	999.387	1021.63	940.638	849.149	867.503
1256	12.49_447.9058m/z		447.906	12.4917	pos	1331	2289.52	1054.78	2820.18	2456.04	1856.53	2000.65	1151.28	2479.15	1126.19	1666.28	1857.36	1770.87	925.38	1552.02	1391	936.911	1500.34	1460.15	1619.56	1152.34	1536.25	1298.21	959.791	2046.6	1761.14	1017.51	2285.36	1198.67	1458.78	667.134	703.128	791.492	641.276	726.775
1257	6.38_201.1646m/z		201.165	6.3826	pos	1535.12	0	0	385.392	1173.28	369.655	57.4777	24.7549	150.873	0	425.182	522.803	889.267	47.7076	16.1636	16.3771	450.199	20.9616	0	99.7975	22.5204	0	0	0	648.316	69.475	0	0	311.797	449.582	1166.12	1067.67	1029.11	1238.92	1038.02
1258	3.96_271.0613m/z		271.061	3.9565	pos	0	0	0	856.364	0	5115.32	45178.7	2.7668	0	0	117.456	0	243.479	38.3146	0	0	2076.77	135.409	0	89.9131	110.019	577.069	15.6787	14.5518	0	31.178	9.91597	90.3678	4228.54	18.161	278.821	243.472	303.977	261.267	269.506
1259	5.28_406.2700m/z		406.27	5.279	neg	2473.04	0	0	0	12793.4	3162.01	13139.6	27.4778	0	24.597	1971.65	0	90.0533	30.1498	0	1538.54	0	10394	2183.67	0	191.952	61.2858	517.275	78.7377	2359.12	4671.35	2930.15	2283.48	0	554.286	956.261	1092.56	1132.16	1140.05	1199.48
1260	1.79_165.0566m/z		165.057	1.79223	neg	381.889	120.625	87.1504	131.403	46.2894	144.902	52.2236	294.628	46.124	143.782	483.63	48.0216	82.6422	208.634	1387.96	247.73	38.5531	483.04	627.028	460.995	85.2497	141.831	209.183	142.75	1082.74	72.9005	250.653	1005.4	708.901	59.6875	1362.58	1136.67	1306.97	1399.28	1225.9
1261	5.24_318.3012m/z		318.301	5.235	pos	1657.38	1397.72	745.039	1840.17	4677.42	1666.1	491.588	816.954	2061.77	1306.82	2709.78	2389.17	2736.41	437.947	1158.82	1295.08	583.091	996.448	1198.57	1643.93	886.795	419.087	1342.75	819.262	1963.1	1232.68	291.573	1218.43	620.967	1192.33	113.115	113.984	126.79	136.207	116.074
1262	1.34_161.0475n	161.047	160.04	1.3442	neg	521.687	828.665	4016.44	5536.85	243.449	3276.64	130.626	4000.76	13979.4	231.928	17.9836	2614.51	107.883	1196.21	991.124	6008.01	3443.21	928.091	1705.02	645.585	5319.91	4070.55	6067.14	5830.9	1171.52	29.1853	792.068	1239.93	1657.25	1269.25	1839.41	1741.32	1611.27	1526.9	1534.02
1263	7.85_328.2656n	328.266	351.253	7.84702	pos	441.323	499.387	676.724	0	0	239.022	271.827	166.786	51.2924	43.8556	0	297.677	14.2073	338.443	0	31.1307	392.038	74.7021	41.053	218.363	5071.07	12.6362	0	690.245	530.449	3087.16	936.932	0	338.599	250.233	1763.81	1979.03	1776.61	1692.08	1582.13
1264	7.46_279.2330m/z		279.233	7.46483	pos	1916.26	936.81	572.937	186.911	73.0265	775.524	162.303	579.382	2239.36	312.72	593.66	553.45	50.5865	1173.34	281.016	115.543	1029.61	111.804	405.965	1551.37	1541.78	850.165	812.681	1803.81	6016.87	2413.42	822.81	0	413.576	1354.43	2245.62	2278.09	1850.57	2050.03	2050.73
1265	3.01_146.0604m/z		146.06	3.00545	pos	203.471	167.11	291.645	14.2205	67.3653	406.883	648.644	430.821	367.347	1471.32	270.619	254.693	40.9986	300.717	531.184	432.811	303.624	451.284	314.769	145.053	130.954	1218.12	240.067	663.099	128.878	92.9561	672.063	155.452	492.05	521.112	1210.89	1139.7	1003.07	1001.67	1093.7
1266	0.67_104.0711m/z		104.071	0.66655	pos	2975.74	605.026	447.926	1283.52	2488.92	1209.34	1146.61	402.994	927.299	606.001	1406.3	1403.69	948.16	394.2	1091.26	932.501	644.239	805.826	646.975	415.758	772.361	1380.66	642.993	1178.24	1131.11	803.553	748.569	493.668	958.1	499.223	327.435	292.614	312.149	354.824	355.011
1267	3.72_531.2315m/z		531.232	3.71617	neg	0	0	0	0	0	236.703	69.2631	988.451	0	1072.61	29.5562	0	598.559	0	4.59455	209.122	0	0	0	0	269.178	0	329.376	26.2278	180083	0	0	190604	0	0	664.407	698.782	598.448	587.364	584.302
1268	3.36_194.0825m/z		194.083	3.35533	pos	679.099	821.557	1732.67	200.87	626.114	955.942	2142.96	1116.26	600.577	683.366	463.88	287.813	480.285	979.013	388.999	438.019	696.598	812.941	500.178	648.746	303.981	3813.74	200.496	357.813	1746.05	405.232	1064.65	611.615	1905.1	683.454	3784.67	3499.45	3625.03	3294.14	3051.57
1269	5.43_417.2642m/z		417.264	5.43187	neg	190.785	51.2834	250.891	0	0	687.03	3556.15	1124.97	220.103	789.089	80.5822	1749.46	418.503	990.693	608.562	112.029	135.817	303.58	2565.84	792.918	1155.96	1011.87	1002.05	3151.63	1034.94	409.174	829.043	994.524	1859.56	650.444	646.74	585.634	724.048	634.894	699.212
1270	1.93_246.0210n	246.021	245.014	1.93435	neg	51.3634	23.2582	14.7328	370.521	115.679	78.1746	12.7741	35.077	0	80.1654	19.7956	1685.48	991.612	85.1708	64.2904	783.395	7.51911	57177	876.826	1775.31	8.08601	98.3004	39.8126	8.27358	943.506	157.674	1970.76	941.752	4979.28	509.316	662.083	618.488	763.719	692.991	735.891
1271	7.26_439.2472m/z		439.247	7.257	neg	0	1175.82	0	0	0	916.04	0	2494.8	202.468	4371.27	1567.83	2081.7	14637.2	4353.87	3720.58	102.288	50.4038	0	21.061	17388	85.1971	1804.8	2261.96	1907.87	0	179.721	0	0	1144.53	1629.02	1344.04	1475.86	1372.19	1647.35	1525.91
1272	3.96_421.0605m/z		421.061	3.9567	neg	95.2154	0	0	0	0	82.1778	628.386	0	15.9985	0	328.532	4.54177	0	4.17057	27.0467	63.7917	12.2346	0	647.235	80.2877	26.4786	35.3171	385.633	39.9478	60.6215	8.24589	1458.97	113.846	176.743	69.3735	1253.33	1204.19	1298.66	1106.86	1063.26
1273	3.38_418.2148m/z		418.215	3.37718	pos	1825.46	168.137	872.433	0	0	721.889	366.889	1448.93	991.948	823.205	0	35.7869	218.617	787.51	527.66	88.8881	1069.89	320.681	13.8342	0	85.0913	2112.09	27.8969	71.8595	0	0	1671.92	2.33505	1441.32	1718.39	146.105	165.956	171.764	165.601	142.401
1274	2.99_134.0609m/z		134.061	2.99463	neg	704.269	1878.86	718.758	0	0	559.659	649.327	546.162	111.611	427.944	504.839	95.3409	212.496	201.536	14.4828	141.57	322.86	381.16	1118.88	1776.87	93.9206	219.862	415.437	459.34	46.057	327.508	535.479	16.5929	374.453	372.838	417.223	522.184	478.982	501.302	500.11
1275	1.06_434.1904m/z		434.19	1.06005	pos	688.739	4106.41	1752.23	10110.2	5258.13	2814.7	0	95.6807	2248.09	1072.84	7882.33	7328.58	1183.76	1032.61	1070.36	1693.08	1576.66	1600.34	3632.14	1383.98	908.855	3660.44	1037.14	402.428	10725	1596.57	1532.57	2603.19	1214.02	1809.16	400.174	467.546	414.896	377.489	395.069
1276	12.46_265.1476m/z		265.148	12.459	neg	1691.45	2738.39	1292.13	2475.9	1416.08	1716.66	1257.08	1163.78	2225.47	1189.63	1824.14	1375.54	1545	955.521	1524.5	1154.6	1247.32	1545.52	968.46	1325.7	1137.19	1643.22	1558.76	1058.55	1539.67	1294.26	867.613	1414.63	1526.12	1366.37	1215.38	1498.8	1375.27	1251.59	1352.95
1277	0.85_153.0416m/z		153.042	0.852183	pos	2453.75	9492.73	8940.47	628.084	3926.55	6420.9	1493.88	7542.43	7930.03	15380.1	335.032	314.924	4267.98	6323.51	20026.8	12646.2	2942.44	6300.68	6507.97	2248.54	1297.32	7970.81	9822.93	3819.93	2885.39	7286.38	7311.79	4123.39	5218.12	1251.24	1127.97	1170.09	1109.15	1005.64	955.244
1278	2.47_187.0068m/z		187.007	2.46987	neg	51.5582	37.2328	123.471	0	0	112.252	0	136.893	95.2337	565.881	0	137.309	58.659	2.48756	289.945	524.957	703.108	2537.37	9515.15	2338.12	251.996	23.9885	1511.51	42.1862	0	0.419496	2678.98	29.8709	1936.44	721.725	3473.17	3604.81	4143.53	4188.87	3756.23
1279	5.37_818.9104m/z		818.91	5.36638	pos	6898.03	0	0	2479.51	8279.72	2196.17	2108.29	0	0	0	4038.73	3460.65	4799.62	0	0	0	2095	0	0	0	675.511	0	0	0	630.641	0	0	0	1487.2	3488.12	605.583	538.122	626.747	531.21	634.006
1280	0.69_126.0917m/z		126.092	0.6884	pos	2.90802	68.1677	236.176	400.777	267.873	221.238	83.8005	457.243	136.298	337.9	306.206	266.924	169.963	520.042	696.682	505.929	805.993	313.804	701.762	248.999	801.321	1200.24	865.147	305.257	277.717	229.798	117.021	983.782	244.07	313.223	967.102	1028.95	861.225	964.482	844.486
1281	4.67_302.1555n	302.156	301.148	4.66673	neg	1809.47	1389.36	6708.31	797.096	855.162	3945.21	3675.86	17828.3	1674.86	768.489	493.885	948.837	812.938	862.809	509.094	463.05	2471.78	895.96	3242.1	5177.64	143.815	215.92	682.772	8165.33	206.724	1373.22	3164.74	782.518	226.412	1249.56	234.788	199.448	202.806	206.782	188.388
1282	2.97_224.0926m/z		224.093	2.97268	pos	7.562	0	34.8337	0	0	15.1264	0	45.7498	0	47.992	54.956	30.7482	18.674	13730.3	20.8455	4.73828	9.1438	0	134.773	29.3467	44.8556	0	99.1438	47.4698	0	2.21656	13.9395	54.0551	0	0	1328.49	1235.04	1123.86	1210.23	1394.06
1283	4.64_375.2658m/z		375.266	4.64488	neg	797.17	3905.21	1484.21	10286.1	1325.47	4021.33	1511.46	1983.31	2916.13	11982.9	1388.33	4224.22	234.327	2471.91	1576.1	4070.62	1791.5	2767.86	3733.32	8582.19	5107.75	5549.48	4017.39	5596.99	3720.63	7257.16	1729.4	3626.27	3279.85	4259.5	519.352	520.753	499.524	611.699	515.469
1284	6.59_337.2364m/z		337.236	6.59027	pos	0	0	1412.92	324.376	16.4762	239.846	327.742	0	0	77.1039	0	0	1980.17	66.2262	18.3455	58.7622	111.985	0	188.07	0	679.758	0	78.4146	0	46.9482	177.227	0	0	42.7664	161.35	2941.52	2889.47	2753.95	2408.47	2546.95
1285	1.49_138.0555m/z		138.055	1.48632	pos	495.864	78.4657	525.905	267.891	164.211	750.923	216.481	516.202	538.159	3955.13	496.822	489.474	189.374	572.678	445.809	579.244	101.279	884.146	306.584	299.443	559.761	289.864	716.204	508.119	207.783	204.7	576.995	502.058	196.287	56.639	547.609	451.626	525.864	481.583	462.529
1286	7.10_678.3838n	678.384	677.376	7.10405	neg	269.734	4419.63	0	20704.2	0	5450.06	14300.9	0	9307.11	48.9851	7899.42	6057.65	460.017	0	0	51.8929	0	1212.36	0	0	0	3662.57	0	0	10349.7	1688.22	70.0877	11336.3	0	480.345	309.305	307.509	361.008	368.135	337.196
1287	12.54_101.9635n	101.963	124.964	12.5354	pos	1165.16	1256.02	629.55	1356.81	1633.52	1143.59	987.41	910.692	1432.65	920.507	1193.66	1061.52	923.677	652.456	792.263	924.058	517.104	829.13	1030.76	936.371	770.719	995.797	795.412	654.545	869.943	899.88	682.074	1049.41	797.18	1030.61	1020.06	966.917	953.969	839.546	1050.92
1288	0.93_118.0265n	118.026	117.019	0.928867	neg	68658.9	88398.3	1734.98	46371.7	468.667	24313.8	7560.99	1828.15	1875.77	1926.64	12444.7	642.381	4710.3	353.929	1132.83	599.098	1197.78	20857.2	2129.9	3674.12	1258.45	405.415	821.21	1101.71	5060.58	1238.62	528.176	5356.07	1030.64	1244.42	535.565	604.793	616.983	656.73	665.513
1289	5.79_497.2982m/z		497.298	5.79248	neg	573.445	0	4129.1	586.913	422.987	1638.73	5801.61	215.414	2389.34	629.778	2681.89	489.532	1948.36	1062.12	86.7522	3000.56	3453.07	791.492	8803.23	9669.73	160.603	401.574	546.042	2449.31	1551.26	1502.36	7614.35	1278.12	374.798	450.342	9412.02	8971.16	9520.95	8263.87	7812.53
[truncated: 3,112 more rows]

## Sheet: Sheet2
ID	Compound	Neutral mass (Da)	m/z	Retention time (min)	ion mode	Adducts	Descriptin	Mass Error (ppm)	G1	G2	G3	G4	G5	G6	G7	G8	G9	G10	N1	N2	N3	N4	N5	N6	N7	N8	N9	N10	P1	P2	P3	P4	P5	P6	P7	P8	P9	P10
[truncated: 391 more rows]
